# Supplementary material for: Real estate data to analyse the relationship between property prices, sustainability levels and socio-economic indicators
Source: Data Brief. 2020 Oct 6;33:106359. doi: 10.1016/j.dib.2020.106359 (PMC7569299; doi:10.1016/j.dib.2020.106359)
Supplement: Supplementary file 1 [file mmc1.doc]

// Paper title: Real estate data for analysing the price and rent effects of energy efficiency in the English housing stock
// Authors: Franz Fuerst and Michel Ferreira Cardia Haddad

// Replication of tables and figures present in the paper
// (Obs: there are some minor formatting disparities)

*** Start code ***
clear all

// Import dataset (.CSV)
import delimited "insert_file_path_here. insert_dataset_file_name_here.csv", case(preserve)

// Replicate Table 2, Page 9
sum price_1 price_2 perc_change_p2_to_p1 days_between_sale ln_price_1 ln_price_2, detail
sfrancia price_1 price_2 perc_change_p2_to_p1 days_between_sale ln_price_1 ln_price_2

// Replicate Figure 1, Page 10
hist ln_price_1, fraction title("Natural logarithm of the first transaction price")
hist ln_price_2, fraction title("Natural logarithm of the second transaction price")
hist perc_change_p2_to_p1, fraction title("Percentual price change between transactions")
hist days_between_sale, fraction title("Period of time between both transactions (in days)")

// Replicate Table 3, Page 11
total epc_rating_a epc_rating_b epc_rating_c epc_rating_d epc_rating_e epc_rating_f epc_rating_g

// Replicate Figure 2, Page 11
hist epc_100, fraction title("EPC standard assesssment procedure (SAP) points")
graph box epc_100, title("EPC standard assesssment procedure (SAP) points") box(1, col(black)) marker(1, mcol(black) msize(*.8))

// Replicate Figure 3, Pages 13-15
hist imd_score, fraction title("Index of multiple deprivation (IMD) rank")
hist imd_level, fraction width(0.49) color(midblue) title("Index of multiple deprivation (IMD) decile")

hist barrier_score, fraction title("Barriers to housing and services rank")
hist barrier_level, fraction width(0.49) color(midblue) title("Barriers to housing and services decile")

hist crime_score, fraction title("Crime rank")
hist crime_level, fraction width(0.49) color(midblue) title("Crime decile")

hist educ_score, fraction title("Education skills and training deprivation rank")
hist educ_level, fraction width(0.49) color(midblue) title("Education skills and training deprivation decile")

hist emp_score, fraction title("Employment deprivation rank")
hist emp_level, fraction width(0.49) color(midblue) title("Employment deprivation decile")

hist health_score, fraction title("Health deprivation and disability rank")
hist health_level, fraction width(0.49) color(midblue) title("Health deprivation and disability decile")

hist income_score, fraction title("Income deprivation rank")
hist income_level, fraction width(0.49) color(midblue) title("Income deprivation decile")

hist living_score, fraction title("Living environment deprivation rank")
hist living_level, fraction width(0.49) color(midblue) title("Living environment deprivation decile")

// Replicate Table 4, Page 16
total reg_north_west reg_yorkshire_and_the_humber reg_west_midlands reg_east_midlands reg_south_east reg_london reg_south_west reg_east_of_england reg_north_east

*** End code ***
