# Supplementary material for: Real estate data to analyse the relationship between property prices, sustainability levels and socio-economic indicators
Source: Data Brief. 2020 Oct 6;33:106359. doi: 10.1016/j.dib.2020.106359 (PMC7569299; doi:10.1016/j.dib.2020.106359)
Supplement: Supplementary file 2 [file mmc2.xlsx]

## Sheet: Sheet1
id	price_1	date_1	price_2	date_2	perc_change_p2_to_p1	days_between_sale	ln_price_1	ln_price_2	epc_100	epc_rating_a	epc_rating_b	epc_rating_c	epc_rating_d	epc_rating_e	epc_rating_f	epc_rating_g	ln_epc_100	imd_score	imd_level	income_score	income_level	emp_score	emp_level	educ_score	educ_level	health_score	health_level	crime_score	crime_level	barrier_score	barrier_level	living_score	living_level	reg_north_east	reg_north_west	reg_yorkshire_and_the_humber	reg_east_midlands	reg_west_midlands	reg_east_of_england	reg_london	reg_south_east	reg_south_west
1	95000	2003-04-06	124950	2010-06-10	0.315263	2681	11.4616	11.7357	60	0	0	0	1	0	0	0	4.09434	24734	8	26464	9	31605	10	22428	7	23496	8	19105	6	21533	7	4552	2	0	0	1	0	0	0	0	0	0
2	37750	30/06/2000	55000	19/06/2009	0.456954	3276	10.5387	10.9151	57	0	0	0	1	0	0	0	4.04305	5884	2	5071	2	4629	2	2883	1	7707	3	9130	3	16650	6	20507	7	0	0	0	0	1	0	0	0	0
3	106000	21/03/2003	120000	2010-02-07	0.132075	2660	11.5712	11.6952	77	0	0	1	0	0	0	0	4.34381	19694	6	22109	7	24335	8	11065	4	21699	7	12995	4	12565	4	13416	5	0	0	0	0	0	0	0	0	1
4	51000	20/07/2000	102500	20/07/2010	1.0098	3652	10.8396	11.5376	73	0	0	1	0	0	0	0	4.29046	16230	5	17391	6	17370	6	11771	4	14090	5	12771	4	12879	4	16024	5	0	0	0	0	0	0	0	0	1
5	200000	2007-11-06	205000	2009-09-10	0.025	851	12.2061	12.2308	80	0	0	1	0	0	0	0	4.38203	13896	5	10504	4	15258	5	19657	6	23376	8	12125	4	3064	1	18058	6	0	0	0	0	0	0	1	0	0
6	170000	2001-05-10	285000	28/10/2011	0.676471	3675	12.0436	12.5602	62	0	0	0	1	0	0	0	4.12713	4685	2	4210	2	6613	3	18308	6	5979	2	956	1	5502	2	5228	2	0	0	0	0	0	0	1	0	0
7	81000	27/04/2007	80500	13/06/2008	-0.00617284	413	11.3022	11.296	62	0	0	0	1	0	0	0	4.12713	12578	4	9947	4	9980	4	13065	4	6261	2	29003	9	18642	6	20837	7	1	0	0	0	0	0	0	0	0
8	154000	2004-09-07	185000	16/08/2010	0.201299	2229	11.9447	12.1281	52	0	0	0	0	1	0	0	3.95124	6454	2	3526	2	7238	3	17721	6	14038	5	9781	3	1957	1	7960	3	0	0	0	0	0	0	1	0	0
9	404000	21/05/2003	500000	14/10/2009	0.237624	2338	12.9092	13.1224	67	0	0	0	1	0	0	0	4.20469	12809	4	10594	4	23155	8	28638	9	17470	6	3640	2	10769	4	2447	1	0	0	0	0	0	0	1	0	0
10	154000	2004-09-07	185000	16/08/2010	0.201299	2229	11.9447	12.1281	52	0	0	0	0	1	0	0	3.95124	6454	2	3526	2	7238	3	17721	6	14038	5	9781	3	1957	1	7960	3	0	0	0	0	0	0	1	0	0
11	154000	2004-09-07	185000	16/08/2010	0.201299	2229	11.9447	12.1281	52	0	0	0	0	1	0	0	3.95124	6454	2	3526	2	7238	3	17721	6	14038	5	9781	3	1957	1	7960	3	0	0	0	0	0	0	1	0	0
12	85000	31/10/2003	92000	2009-11-09	0.0823529	2142	11.3504	11.4295	33	0	0	0	0	0	1	0	3.49651	14673	5	12604	4	9446	3	13580	5	17837	6	12685	4	28456	9	16096	5	0	0	0	1	0	0	0	0	0
13	97500	25/11/2005	75000	18/10/2011	-0.230769	2153	11.4876	11.2252	51	0	0	0	0	1	0	0	3.93183	9771	3	9081	3	6449	2	10161	4	4611	2	20796	7	17314	6	25415	8	1	0	0	0	0	0	0	0	0
14	97500	25/11/2005	75000	18/10/2011	-0.230769	2153	11.4876	11.2252	51	0	0	0	0	1	0	0	3.93183	9771	3	9081	3	6449	2	10161	4	4611	2	20796	7	17314	6	25415	8	1	0	0	0	0	0	0	0	0
15	250000	18/12/2006	287500	27/01/2012	0.15	1866	12.4292	12.569	63	0	0	0	1	0	0	0	4.14313	12197	4	11373	4	15501	5	19938	7	9896	4	8057	3	11018	4	6792	3	0	0	0	0	0	0	1	0	0
16	185000	2009-05-10	227500	21/05/2010	0.22973	228	12.1281	12.3349	79	0	0	1	0	0	0	0	4.36945	13043	4	20572	7	12219	4	29216	9	13820	5	4573	2	2209	1	14700	5	0	0	0	0	0	0	1	0	0
17	75000	24/11/2010	85000	2011-09-11	0.133333	350	11.2252	11.3504	68	0	0	0	1	0	0	0	4.21951	4289	2	4980	2	4712	2	4261	2	2829	1	17525	6	11486	4	2952	1	0	0	0	0	0	1	0	0	0
18	168000	2006-01-02	183000	2010-05-03	0.0892857	1493	12.0317	12.1172	60	0	0	0	1	0	0	0	4.09434	17661	6	13050	4	16802	6	12086	4	21383	7	20133	7	13375	5	24318	8	0	0	0	0	0	0	0	1	0
19	237000	29/04/2004	231000	2011-10-05	-0.0253165	2567	12.3758	12.3502	37	0	0	0	0	0	1	0	3.61092	14048	5	19154	6	15908	5	20965	7	8121	3	9111	3	12828	4	5871	2	0	0	1	0	0	0	0	0	0
20	125000	16/10/2007	109500	27/05/2011	-0.124	1319	11.7361	11.6037	71	0	0	1	0	0	0	0	4.26268	11099	4	17090	6	13845	5	11127	4	17809	6	23364	8	707	1	5272	2	0	0	0	0	0	1	0	0	0
21	23000	14/10/2004	35000	2008-11-04	0.521739	1275	10.0432	10.4631	68	0	0	0	1	0	0	0	4.21951	1167	1	2894	1	1196	1	5518	2	1339	1	231	1	26013	8	1106	1	0	1	0	0	0	0	0	0	0
22	100000	14/02/2005	100000	30/06/2011	0	2327	11.5129	11.5129	50	0	0	0	0	1	0	0	3.91202	7554	3	7876	3	9778	3	5182	2	8410	3	8466	3	16630	6	4143	2	0	0	0	0	1	0	0	0	0
23	50000	2005-03-10	67500	18/12/2009	0.35	1537	10.8198	11.1199	67	0	0	0	1	0	0	0	4.20469	2890	1	2146	1	1875	1	2286	1	1939	1	12992	4	20344	7	26098	8	1	0	0	0	0	0	0	0	0
24	162500	16/09/2003	222500	2009-12-06	0.369231	2096	11.9984	12.3127	69	0	0	1	0	0	0	0	4.23411	8398	3	7652	3	7865	3	1325	1	13410	5	20143	7	13896	5	26594	9	0	0	0	0	0	0	0	1	0
25	266000	25/08/2005	400000	30/01/2008	0.503759	888	12.4913	12.8992	73	0	0	1	0	0	0	0	4.29046	11239	4	9924	4	13832	5	21495	7	6267	2	18098	6	13243	5	3659	2	0	0	0	0	0	0	1	0	0
26	104950	30/05/2002	172500	2008-03-05	0.64364	2165	11.5612	12.0582	58	0	0	0	1	0	0	0	4.06044	14313	5	12685	4	12121	4	9533	3	7829	3	26818	9	20043	7	25729	8	0	0	0	0	0	1	0	0	0
27	130500	31/10/2005	160500	31/03/2008	0.229885	882	11.7791	11.986	44	0	0	0	0	1	0	0	3.78419	16994	6	17625	6	18739	6	19332	6	16804	6	7558	3	20306	7	7792	3	0	0	1	0	0	0	0	0	0
28	65000	1999-10-03	136100	26/04/2010	1.09385	4065	11.0821	11.8211	53	0	0	0	0	1	0	0	3.97029	10653	4	8779	3	16463	6	9600	3	13374	5	7364	3	15806	5	4399	2	0	0	0	0	0	0	0	1	0
29	109950	2005-04-03	117000	2010-01-04	0.0641201	1854	11.6078	11.6699	70	0	0	1	0	0	0	0	4.2485	18804	6	21326	7	17034	6	13809	5	15262	5	8580	3	24182	8	21464	7	0	0	1	0	0	0	0	0	0
30	64995	16/04/2004	60500	20/06/2011	-0.0691592	2621	11.0821	11.0104	37	0	0	0	0	0	1	0	3.61092	21874	7	23976	8	22644	7	12472	4	21625	7	22670	7	18236	6	11449	4	0	0	0	0	1	0	0	0	0
31	240000	15/12/2005	270000	2010-09-04	0.125	1576	12.3884	12.5062	51	0	0	0	0	1	0	0	3.93183	10543	4	13116	4	15236	5	24371	8	14359	5	1745	1	8537	3	2869	1	0	0	0	0	0	0	1	0	0
32	58950	1999-08-10	139000	19/10/2009	1.35793	3664	10.9844	11.8422	72	0	0	1	0	0	0	0	4.27667	14205	5	13640	5	18816	6	12699	4	16030	5	13273	5	17503	6	3669	2	0	0	1	0	0	0	0	0	0
33	46000	28/02/2000	125000	25/03/2008	1.71739	2948	10.7364	11.7361	72	0	0	1	0	0	0	0	4.27667	4015	2	3931	2	3510	2	6549	2	819	1	11000	4	16800	6	17275	6	0	1	0	0	0	0	0	0	0
34	165000	2005-08-03	207000	23/02/2008	0.254545	1082	12.0137	12.2405	60	0	0	0	1	0	0	0	4.09434	30688	10	30120	10	30811	10	31858	10	31083	10	21956	7	18529	6	15831	5	0	0	0	0	0	0	0	1	0
35	35500	28/07/1999	78000	18/02/2010	1.19718	3858	10.4773	11.2645	72	0	0	1	0	0	0	0	4.27667	13752	5	10469	4	11510	4	10268	4	18098	6	17203	6	29704	10	9350	3	0	0	0	0	1	0	0	0	0
36	117000	27/02/2007	110000	2009-05-10	-0.0598291	951	11.6699	11.6082	73	0	0	1	0	0	0	0	4.29046	20403	7	22296	7	24380	8	11623	4	15958	5	25639	8	8640	3	19400	6	0	0	0	1	0	0	0	0	0
37	130450	31/03/2006	135500	2010-05-02	0.0387122	1407	11.7787	11.8167	82	0	1	0	0	0	0	0	4.40672	25847	8	22940	7	23497	8	16643	6	23427	8	23897	8	20568	7	27248	9	0	0	0	0	0	0	0	1	0
38	102000	21/02/2003	148000	2010-07-05	0.45098	2632	11.5327	11.905	58	0	0	0	1	0	0	0	4.06044	12337	4	10814	4	14096	5	10490	4	13674	5	10975	4	26458	9	5208	2	0	0	0	0	0	0	0	1	0
39	102000	21/02/2003	148000	2010-07-05	0.45098	2632	11.5327	11.905	58	0	0	0	1	0	0	0	4.06044	12337	4	10814	4	14096	5	10490	4	13674	5	10975	4	26458	9	5208	2	0	0	0	0	0	0	0	1	0
40	88000	27/09/2007	72500	2011-04-03	-0.176136	1254	11.3851	11.1913	44	0	0	0	0	1	0	0	3.78419	27023	9	27608	9	27883	9	20093	7	29773	10	22549	7	6224	2	32519	10	0	0	0	0	0	0	0	1	0
41	249999	2005-07-10	365000	2011-09-12	0.460006	2254	12.4292	12.8077	24	0	0	0	0	0	1	0	3.17805	5346	2	8041	3	13946	5	29851	10	4626	2	691	1	4873	2	168	1	0	0	0	0	0	0	1	0	0
42	147755	30/09/2004	79000	22/05/2009	-0.465331	1695	11.9033	11.2772	54	0	0	0	0	1	0	0	3.98898	10221	4	8598	3	6585	3	11797	4	8320	3	17404	6	23209	8	12711	4	0	0	1	0	0	0	0	0	0
43	105000	13/07/2006	109000	30/05/2008	0.0380952	687	11.5617	11.5991	80	0	0	1	0	0	0	0	4.38203	18210	6	15237	5	13568	5	12753	4	12962	4	23299	8	30138	10	26577	9	0	0	0	1	0	0	0	0	0
44	97500	27/05/2003	120000	18/06/2010	0.230769	2579	11.4876	11.6952	75	0	0	1	0	0	0	0	4.31749	19733	7	22784	7	19335	6	14514	5	19807	7	18526	6	8567	3	17614	6	0	0	0	0	0	0	0	1	0
45	198000	30/01/2004	230000	22/11/2010	0.161616	2488	12.196	12.3458	66	0	0	0	1	0	0	0	4.18965	4365	2	5411	2	2597	1	10552	4	3077	1	18941	6	1645	1	15349	5	0	0	0	0	0	0	1	0	0
46	5660000	31/07/2007	7900000	18/07/2011	0.39576	1448	15.5489	15.8824	67	0	0	0	1	0	0	0	4.20469	19919	7	30813	10	31943	10	32842	10	31813	10	6467	2	10620	4	606	1	0	0	0	0	0	0	1	0	0
47	820000	24/08/2005	1395000	13/03/2008	0.70122	932	13.6171	14.1484	45	0	0	0	0	1	0	0	3.80666	24031	8	30799	10	32557	10	31625	10	32153	10	20759	7	7823	3	1956	1	0	0	0	0	0	0	1	0	0
48	25500	1996-01-08	59950	29/09/2010	1.35098	5172	10.1464	11.0013	80	0	0	1	0	0	0	0	4.38203	12833	4	28187	9	32202	10	10933	4	2778	1	15912	5	11759	4	1009	1	0	0	1	0	0	0	0	0	0
49	103000	28/01/2005	115000	16/05/2008	0.116505	1204	11.5425	11.6527	64	0	0	0	1	0	0	0	4.15888	22547	7	26022	8	25757	8	24462	8	22962	7	31119	10	2667	1	14181	5	0	0	0	0	1	0	0	0	0
50	471000	2005-09-09	1200000	15/10/2010	1.54777	1862	13.0626	13.9978	71	0	0	1	0	0	0	0	4.26268	12352	4	17609	6	20726	7	30772	10	23178	8	1956	1	3227	1	2212	1	0	0	0	0	0	0	1	0	0
51	57000	1998-11-12	143000	2011-01-06	1.50877	4555	10.9508	11.8706	55	0	0	0	1	0	0	0	4.00733	23597	8	19448	6	23597	8	27265	9	21190	7	12358	4	30031	10	12509	4	0	0	0	0	0	1	0	0	0
52	58000	29/11/2002	96500	2008-04-07	0.663793	2044	10.9682	11.4773	47	0	0	0	0	1	0	0	3.85015	2454	1	2021	1	5378	2	2334	1	3376	2	6299	2	5676	2	3172	1	0	0	0	0	1	0	0	0	0
53	20000	2001-07-08	42850	2012-06-02	1.1425	3835	9.90349	10.6655	71	0	0	1	0	0	0	0	4.26268	2462	1	2142	1	2474	1	4291	2	1508	1	4801	2	13314	5	11816	4	0	1	0	0	0	0	0	0	0
54	64500	28/03/2002	92500	29/07/2011	0.434109	3410	11.0744	11.435	70	0	0	1	0	0	0	0	4.2485	12833	4	28187	9	32202	10	10933	4	2778	1	15912	5	11759	4	1009	1	0	0	1	0	0	0	0	0	0
55	148000	20/11/2006	154000	21/01/2011	0.0405405	1523	11.905	11.9447	46	0	0	0	0	1	0	0	3.82864	6432	2	6752	3	5862	2	16787	6	10241	4	2568	1	3192	1	11374	4	0	0	0	0	0	0	1	0	0
56	64500	28/03/2002	92500	29/07/2011	0.434109	3410	11.0744	11.435	70	0	0	1	0	0	0	0	4.2485	12833	4	28187	9	32202	10	10933	4	2778	1	15912	5	11759	4	1009	1	0	0	1	0	0	0	0	0	0
57	82000	23/03/2007	91000	2008-11-07	0.109756	476	11.3145	11.4186	69	0	0	1	0	0	0	0	4.23411	13656	5	15315	5	14502	5	13548	5	11321	4	8811	3	30305	10	4944	2	0	1	0	0	0	0	0	0	0
58	55500	2002-02-04	80000	20/03/2009	0.441441	2544	10.9241	11.2898	48	0	0	0	0	1	0	0	3.8712	24758	8	26246	8	25290	8	29657	10	26522	9	25543	8	5868	2	12490	4	0	0	0	0	1	0	0	0	0
59	105000	2003-09-06	100000	16/02/2009	-0.047619	2079	11.5617	11.5129	65	0	0	0	1	0	0	0	4.17439	1942	1	1559	1	1805	1	330	1	5173	2	10080	4	10369	4	21142	7	0	0	0	0	0	0	0	0	1
60	32700	25/07/1997	105000	18/01/2008	2.21101	3829	10.3951	11.5617	70	0	0	1	0	0	0	0	4.2485	28924	9	24239	8	27557	9	27367	9	26452	9	19427	6	31134	10	17503	6	0	0	0	0	0	0	0	1	0
61	175000	14/12/2005	152500	2011-02-11	-0.128571	2149	12.0725	11.9349	81	0	1	0	0	0	0	0	4.39445	31734	10	31718	10	26475	9	32048	10	26460	9	30456	10	21220	7	27024	9	1	0	0	0	0	0	0	0	0
62	175000	14/12/2005	152500	2011-02-11	-0.128571	2149	12.0725	11.9349	81	0	1	0	0	0	0	0	4.39445	31734	10	31718	10	26475	9	32048	10	26460	9	30456	10	21220	7	27024	9	1	0	0	0	0	0	0	0	0
63	98950	13/11/2003	116000	14/08/2009	0.172309	2101	11.5024	11.6613	82	0	1	0	0	0	0	0	4.40672	23732	8	22561	7	24148	8	17991	6	20239	7	19793	7	23507	8	13736	5	0	0	1	0	0	0	0	0	0
64	129000	2006-07-04	96000	30/07/2010	-0.255814	1575	11.7676	11.4721	83	0	1	0	0	0	0	0	4.41884	8709	3	10517	4	12037	4	6277	2	10120	4	1987	1	12336	4	13041	4	0	0	0	1	0	0	0	0	0
65	126500	27/08/2004	155000	26/11/2009	0.225296	1917	11.748	11.9512	72	0	0	1	0	0	0	0	4.27667	11886	4	9421	3	7655	3	9542	3	8303	3	26263	8	27328	9	21731	7	0	0	0	0	1	0	0	0	0
66	399995	14/05/2003	460000	2011-10-02	0.150014	2829	12.8992	13.039	53	0	0	0	0	1	0	0	3.97029	18096	6	14734	5	18166	6	13075	4	25037	8	13289	5	16599	6	16005	5	0	0	0	1	0	0	0	0	0
67	399995	14/05/2003	460000	2011-10-02	0.150014	2829	12.8992	13.039	53	0	0	0	0	1	0	0	3.97029	18096	6	14734	5	18166	6	13075	4	25037	8	13289	5	16599	6	16005	5	0	0	0	1	0	0	0	0	0
68	399995	14/05/2003	460000	2011-10-02	0.150014	2829	12.8992	13.039	53	0	0	0	0	1	0	0	3.97029	18096	6	14734	5	18166	6	13075	4	25037	8	13289	5	16599	6	16005	5	0	0	0	1	0	0	0	0	0
69	229995	28/03/2006	166000	2011-11-05	-0.278245	1870	12.3458	12.0197	79	0	0	1	0	0	0	0	4.36945	10324	4	11034	4	15773	5	21859	7	20815	7	9846	3	115	1	8801	3	0	0	0	0	0	0	1	0	0
70	229995	28/03/2006	166000	2011-11-05	-0.278245	1870	12.3458	12.0197	79	0	0	1	0	0	0	0	4.36945	10324	4	11034	4	15773	5	21859	7	20815	7	9846	3	115	1	8801	3	0	0	0	0	0	0	1	0	0
71	52000	30/04/2007	68000	2008-01-10	0.307692	520	10.859	11.1273	35	0	0	0	0	0	1	0	3.55535	224	1	411	1	143	1	1612	1	23	1	1758	1	24676	8	9092	3	0	1	0	0	0	0	0	0	0
72	66000	30/06/1995	267000	29/02/2008	3.04545	4627	11.0974	12.495	61	0	0	0	1	0	0	0	4.11087	14126	5	13385	5	16478	6	23360	8	19360	6	8164	3	3316	2	13492	5	0	0	0	0	0	0	1	0	0
73	58500	24/02/1995	124950	2008-03-04	1.1359	4787	10.9768	11.7357	70	0	0	1	0	0	0	0	4.2485	21656	7	23519	8	29134	9	29699	10	29518	9	7255	3	7397	3	7985	3	0	0	0	0	0	0	1	0	0
74	620000	2004-06-05	800000	15/01/2010	0.290323	2080	13.3375	13.5924	69	0	0	1	0	0	0	0	4.23411	31833	10	28120	9	30730	10	32014	10	31415	10	20820	7	31972	10	20457	7	0	0	0	0	0	0	0	1	0
75	53000	1999-06-05	70000	29/11/2011	0.320755	4590	10.878	11.1563	78	0	0	1	0	0	0	0	4.35671	11524	4	14741	5	15053	5	12847	4	15195	5	1454	1	13307	5	9523	3	0	0	0	0	1	0	0	0	0
76	83500	24/05/2002	119000	30/11/2009	0.42515	2747	11.3326	11.6869	77	0	0	1	0	0	0	0	4.34381	12975	4	13142	5	12937	4	15919	5	11073	4	14433	5	4402	2	21161	7	0	0	0	0	1	0	0	0	0
77	81000	31/01/2003	105000	2010-03-09	0.296296	2772	11.3022	11.5617	62	0	0	0	1	0	0	0	4.12713	16937	6	13393	5	13740	5	12179	4	19507	6	12142	4	26813	9	23495	8	0	0	0	0	0	0	0	1	0
78	42500	30/09/2002	43000	24/09/2010	0.0117647	2916	10.6573	10.669	66	0	0	0	1	0	0	0	4.18965	26872	9	29465	9	23973	8	28910	9	17755	6	11332	4	30191	10	19752	7	0	1	0	0	0	0	0	0	0
79	80000	2004-12-03	80000	21/09/2010	0	2384	11.2898	11.2898	46	0	0	0	0	1	0	0	3.82864	12500	4	12528	4	11735	4	12919	4	10146	4	11897	4	25004	8	7163	3	0	0	1	0	0	0	0	0	0
80	5660000	31/07/2007	7900000	18/07/2011	0.39576	1448	15.5489	15.8824	67	0	0	0	1	0	0	0	4.20469	19919	7	30813	10	31943	10	32842	10	31813	10	6467	2	10620	4	606	1	0	0	0	0	0	0	1	0	0
81	37750	1998-10-12	72000	23/04/2010	0.907285	4152	10.5387	11.1844	61	0	0	0	1	0	0	0	4.11087	18894	6	16154	5	18178	6	21652	7	11223	4	14375	5	28600	9	15388	5	0	1	0	0	0	0	0	0	0
82	26500	2002-08-02	50000	22/12/2010	0.886792	3239	10.1849	10.8198	63	0	0	0	1	0	0	0	4.14313	3911	2	7098	3	5354	2	3685	2	4241	2	1195	1	29594	10	1564	1	0	0	0	0	1	0	0	0	0
83	230000	29/01/2007	248000	2011-09-12	0.0782609	1775	12.3458	12.4212	68	0	0	0	1	0	0	0	4.21951	14813	5	20532	7	16377	5	23706	8	11773	4	3908	2	26433	9	3808	2	0	0	0	0	0	0	0	0	1
84	77000	2003-11-12	49000	30/07/2009	-0.363636	2058	11.2516	10.7996	3	0	0	0	0	0	0	1	1.09861	860	1	589	1	1197	1	1730	1	2984	1	2555	1	8092	3	5893	2	0	0	0	0	1	0	0	0	0
85	135000	30/11/2004	152500	2008-06-05	0.12963	1253	11.813	11.9349	74	0	0	1	0	0	0	0	4.30407	2816	1	4703	2	6691	3	4019	2	1347	1	835	1	11534	4	3335	2	0	0	1	0	0	0	0	0	0
86	95000	22/08/2005	100000	26/09/2008	0.0526316	1131	11.4616	11.5129	68	0	0	0	1	0	0	0	4.21951	4774	2	3924	2	5021	2	6501	2	9082	3	1373	1	19465	6	7370	3	0	0	0	0	0	0	0	1	0
87	122000	27/10/2004	123000	24/05/2011	0.00819672	2400	11.7118	11.7199	55	0	0	0	1	0	0	0	4.00733	29985	10	25100	8	25807	8	29475	9	25815	8	31138	10	32779	10	15961	5	0	0	0	1	0	0	0	0	0
88	119950	28/02/2005	90500	2010-08-01	-0.245519	1775	11.6948	11.4131	61	0	0	0	1	0	0	0	4.11087	30307	10	24692	8	26608	9	27853	9	30321	10	25512	8	24291	8	25439	8	0	0	0	1	0	0	0	0	0
89	275000	22/08/2003	375000	2011-07-11	0.363636	2999	12.5245	12.8347	43	0	0	0	0	1	0	0	3.7612	23166	8	28450	9	28869	9	23385	8	18669	6	14886	5	12345	4	7741	3	0	0	0	0	0	0	0	1	0
90	166000	28/09/2006	142500	25/08/2011	-0.141566	1792	12.0197	11.8671	79	0	0	1	0	0	0	0	4.36945	11169	4	9604	3	10898	4	17151	6	8362	3	7047	3	25596	8	8348	3	0	0	1	0	0	0	0	0	0
91	103250	23/04/2004	105263	2009-11-12	0.0194964	2058	11.5449	11.5642	62	0	0	0	1	0	0	0	4.12713	19838	7	15451	5	17177	6	14534	5	17061	6	25836	8	27291	9	17740	6	0	0	1	0	0	0	0	0	0
92	35000	28/06/2002	85000	27/06/2008	1.42857	2191	10.4631	11.3504	61	0	0	0	1	0	0	0	4.11087	14185	5	13404	5	13776	5	12069	4	12829	4	11963	4	20993	7	11567	4	0	0	0	0	1	0	0	0	0
93	40000	28/04/1995	85000	2010-12-04	1.125	5463	10.5966	11.3504	73	0	0	1	0	0	0	0	4.29046	29718	10	28299	9	24890	8	24987	8	19962	7	27073	9	31026	10	26356	9	0	1	0	0	0	0	0	0	0
94	125000	18/09/2003	120000	28/06/2010	-0.04	2475	11.7361	11.6952	70	0	0	1	0	0	0	0	4.2485	5362	2	3843	2	5892	2	7530	3	2825	1	21731	7	7146	3	10577	4	0	0	0	1	0	0	0	0	0
95	40000	30/09/1999	104250	22/12/2011	1.60625	4466	10.5966	11.5545	59	0	0	0	1	0	0	0	4.07754	16130	5	15685	5	12557	4	8940	3	13959	5	24579	8	20426	7	20876	7	0	0	0	0	0	1	0	0	0
96	168000	21/01/2005	165500	2009-11-12	-0.014881	1785	12.0317	12.0167	69	0	0	1	0	0	0	0	4.23411	25760	8	23251	8	27671	9	29339	9	19314	6	29968	10	31072	10	5084	2	0	0	1	0	0	0	0	0	0
97	40995	25/06/1999	76500	28/02/2011	0.866081	4266	10.6212	11.245	65	0	0	0	1	0	0	0	4.17439	17012	6	16860	6	16084	5	20279	7	9533	3	18057	6	18261	6	12681	4	0	0	1	0	0	0	0	0	0
98	163995	30/07/2004	120000	18/12/2009	-0.26827	1967	12.0076	11.6952	83	0	1	0	0	0	0	0	4.41884	27736	9	28836	9	27861	9	27140	9	23865	8	16773	6	21764	7	13483	5	0	0	1	0	0	0	0	0	0
99	75000	18/07/2003	116500	25/02/2011	0.553333	2779	11.2252	11.6656	66	0	0	0	1	0	0	0	4.18965	22705	7	22894	7	26773	9	30583	10	14950	5	8942	3	32100	10	7776	3	0	0	1	0	0	0	0	0	0
100	85000	26/06/2003	212000	19/07/2010	1.49412	2580	11.3504	12.2643	73	0	0	1	0	0	0	0	4.29046	16539	6	16549	6	17969	6	16017	5	23312	8	20154	7	31604	10	1280	1	0	0	0	0	0	0	0	0	1
101	74950	26/05/2000	182000	14/03/2008	1.42829	2849	11.2246	12.1118	45	0	0	0	0	1	0	0	3.80666	7326	3	8229	3	7411	3	14309	5	3080	1	8737	3	21913	7	3760	2	0	0	1	0	0	0	0	0	0
102	95000	26/09/2000	185000	26/01/2011	0.947368	3774	11.4616	12.1281	64	0	0	0	1	0	0	0	4.15888	32469	10	31297	10	30205	10	31948	10	30013	10	27365	9	21957	7	31476	10	0	1	0	0	0	0	0	0	0
103	415000	19/12/2002	700000	2011-05-08	0.686747	3151	12.936	13.4588	71	0	0	1	0	0	0	0	4.26268	20470	7	30672	10	32693	10	24406	8	32340	10	9323	3	11169	4	841	1	0	0	0	0	0	0	1	0	0
104	147000	21/04/2010	168000	16/03/2011	0.142857	329	11.8982	12.0317	59	0	0	0	1	0	0	0	4.07754	26503	9	26813	9	27111	9	30750	10	25091	8	25745	8	24469	8	4660	2	0	0	1	0	0	0	0	0	0
105	56000	25/04/1995	150000	2011-11-03	1.67857	5799	10.9331	11.9184	71	0	0	1	0	0	0	0	4.26268	23632	8	26211	8	17379	6	17281	6	12872	4	29977	10	27772	9	23134	8	0	0	0	0	1	0	0	0	0
106	76000	19/05/2010	65450	16/05/2011	-0.138816	362	11.2385	11.089	65	0	0	0	1	0	0	0	4.17439	12120	4	10956	4	7478	3	12672	4	7822	3	20711	7	28008	9	16985	6	0	1	0	0	0	0	0	0	0
107	85000	20/08/2003	125000	22/08/2008	0.470588	1829	11.3504	11.7361	48	0	0	0	0	1	0	0	3.8712	17379	6	19237	6	18466	6	19176	6	16368	5	8898	3	13205	5	11067	4	0	0	1	0	0	0	0	0	0
108	165000	20/05/2005	174900	13/03/2009	0.06	1393	12.0137	12.072	71	0	0	1	0	0	0	0	4.26268	13170	5	16436	6	13770	5	9783	3	7970	3	19135	6	27625	9	4629	2	0	1	0	0	0	0	0	0	0
109	74950	19/03/1998	239000	2010-12-11	2.18879	4621	11.2246	12.3842	77	0	0	1	0	0	0	0	4.34381	1956	1	1049	1	2056	1	11821	4	4820	2	13991	5	3	1	11985	4	0	0	0	0	0	0	1	0	0
110	650000	2007-12-01	820000	2009-10-08	0.261538	941	13.3847	13.6171	37	0	0	0	0	0	1	0	3.61092	29378	9	30597	10	32352	10	32163	10	28736	9	20511	7	9734	3	16978	6	0	0	1	0	0	0	0	0	0
111	360000	28/09/2007	410000	21/04/2011	0.138889	1301	12.7939	12.9239	54	0	0	0	0	1	0	0	3.98898	17611	6	30846	10	32665	10	32629	10	15612	5	11464	4	12113	4	43	1	0	0	0	0	0	0	1	0	0
112	160000	2006-10-08	156000	2011-11-03	-0.025	1674	11.9829	11.9576	76	0	0	1	0	0	0	0	4.33073	30745	10	28402	9	31563	10	29597	10	26785	9	28875	9	12550	4	27433	9	0	0	0	0	0	0	0	0	1
113	63000	26/05/2006	58000	2011-10-06	-0.0793651	1841	11.0509	10.9682	54	0	0	0	0	1	0	0	3.98898	7700	3	6505	2	3803	2	9286	3	6776	3	7148	3	32078	10	25347	8	1	0	0	0	0	0	0	0	0
114	66000	23/07/2007	80000	2008-12-09	0.212121	417	11.0974	11.2898	56	0	0	0	1	0	0	0	4.02535	6253	2	5450	2	5151	2	5496	2	2637	1	14908	5	26653	9	14795	5	1	0	0	0	0	0	0	0	0
115	102000	20/05/2004	114500	28/04/2010	0.122549	2169	11.5327	11.6483	69	0	0	1	0	0	0	0	4.23411	30935	10	29459	9	26846	9	32146	10	23107	8	26110	8	26114	8	23957	8	0	0	1	0	0	0	0	0	0
116	108000	16/11/2007	110000	2010-10-09	0.0185185	1029	11.5899	11.6082	75	0	0	1	0	0	0	0	4.31749	9053	3	10473	4	8384	3	5242	2	5920	2	22121	7	10090	4	14991	5	0	1	0	0	0	0	0	0	0
117	119950	28/07/2005	154000	22/12/2009	0.283868	1608	11.6948	11.9447	51	0	0	0	0	1	0	0	3.93183	13202	5	8198	3	9879	4	11755	4	14472	5	23945	8	28987	9	14220	5	0	0	0	0	1	0	0	0	0
118	82500	2004-03-09	81000	29/11/2010	-0.0181818	2278	11.3206	11.3022	63	0	0	0	1	0	0	0	4.14313	2757	1	2969	1	3171	1	513	1	6372	2	8144	3	11144	4	9079	3	0	0	0	0	1	0	0	0	0
119	160000	2004-06-10	173000	2010-11-06	0.08125	2074	11.9829	12.061	73	0	0	1	0	0	0	0	4.29046	25590	8	26863	9	28717	9	24388	8	28755	9	25929	8	3642	2	21775	7	0	0	0	0	0	1	0	0	0
120	138500	19/12/2002	249950	27/06/2008	0.804693	2017	11.8386	12.429	53	0	0	0	0	1	0	0	3.97029	11515	4	13061	4	10535	4	21491	7	11187	4	10642	4	22384	7	1868	1	0	0	1	0	0	0	0	0	0
121	110000	13/10/1998	342500	2011-04-02	2.11364	4497	11.6082	12.744	40	0	0	0	0	1	0	0	3.68888	29289	9	31585	10	32039	10	31639	10	28644	9	21349	7	6981	3	21043	7	0	0	0	0	1	0	0	0	0
122	180000	2005-11-07	207500	27/06/2008	0.152778	1082	12.1007	12.2429	82	0	1	0	0	0	0	0	4.40672	25590	8	26863	9	28717	9	24388	8	28755	9	25929	8	3642	2	21775	7	0	0	0	0	0	1	0	0	0
123	117500	2006-11-08	109000	29/07/2009	-0.0723404	1083	11.6742	11.5991	67	0	0	0	1	0	0	0	4.20469	16861	6	14907	5	19635	6	14936	5	13919	5	14863	5	21936	7	8868	3	0	0	1	0	0	0	0	0	0
124	225000	25/02/1998	465000	2008-10-09	1.06667	3850	12.3239	13.0498	63	0	0	0	1	0	0	0	4.14313	15102	5	25818	8	21153	7	11385	4	24334	8	27261	9	977	1	4279	2	0	0	0	0	0	0	0	0	1
125	33500	24/07/1998	98000	2008-11-04	1.92537	3549	10.4193	11.4927	64	0	0	0	1	0	0	0	4.15888	30707	10	31259	10	29992	10	29785	10	27054	9	19583	6	22893	7	19153	6	0	0	1	0	0	0	0	0	0
126	111500	16/12/2004	118500	31/03/2011	0.0627803	2296	11.6218	11.6827	73	0	0	1	0	0	0	0	4.29046	13533	5	11301	4	11529	4	11349	4	7206	3	20570	7	17218	6	31555	10	0	0	0	0	1	0	0	0	0
127	31000	1995-01-06	80500	25/04/2008	1.59677	4712	10.3417	11.296	68	0	0	0	1	0	0	0	4.21951	28213	9	24158	8	24163	8	26128	8	23013	8	26205	8	30270	10	18077	6	0	1	0	0	0	0	0	0	0
128	27000	1997-02-05	72500	24/09/2009	1.68519	4528	10.2036	11.1913	81	0	1	0	0	0	0	0	4.39445	26872	9	29465	9	23973	8	28910	9	17755	6	11332	4	30191	10	19752	7	0	1	0	0	0	0	0	0	0
129	68250	2000-11-02	117000	2011-01-07	0.714286	4158	11.1309	11.6699	78	0	0	1	0	0	0	0	4.35671	29124	9	29373	9	27954	9	30866	10	26589	9	23909	8	11875	4	20168	7	0	1	0	0	0	0	0	0	0
130	146500	31/08/2007	158000	23/10/2009	0.0784983	784	11.8948	11.9704	66	0	0	0	1	0	0	0	4.18965	10795	4	9191	3	10700	4	8583	3	11536	4	4044	2	27175	9	19138	6	0	0	0	0	0	0	0	1	0
131	107500	2004-12-03	123500	30/07/2010	0.148837	2331	11.5852	11.724	66	0	0	0	1	0	0	0	4.18965	21681	7	21969	7	24059	8	25194	8	17147	6	7242	3	31262	10	10272	4	0	0	1	0	0	0	0	0	0
132	81950	2003-04-12	127500	2010-04-05	0.555827	2343	11.3139	11.7559	73	0	0	1	0	0	0	0	4.29046	30955	10	29173	9	28847	9	27618	9	21984	7	27711	9	23372	8	29335	9	0	1	0	0	0	0	0	0	0
133	157500	17/01/2006	140000	2009-11-03	-0.111111	1149	11.9672	11.8494	83	0	1	0	0	0	0	0	4.41884	19948	7	20218	7	17687	6	22679	7	18385	6	15526	5	23221	8	8283	3	0	0	1	0	0	0	0	0	0
134	157000	2003-01-09	187000	25/03/2011	0.191083	2762	11.964	12.1389	46	0	0	0	0	1	0	0	3.82864	16608	6	14148	5	15656	5	19547	6	14075	5	14368	5	28336	9	8019	3	0	0	0	0	0	0	0	1	0
135	133000	27/10/2006	122500	15/05/2009	-0.0789474	931	11.7981	11.7159	75	0	0	1	0	0	0	0	4.31749	31048	10	29191	9	27772	9	21630	7	29411	9	31543	10	22241	7	29060	9	0	0	1	0	0	0	0	0	0
136	114000	28/04/2006	100000	17/05/2011	-0.122807	1845	11.644	11.5129	79	0	0	1	0	0	0	0	4.36945	14630	5	13448	5	11857	4	16421	5	13136	4	12432	4	28810	9	9214	3	0	1	0	0	0	0	0	0	0
137	173500	18/07/2006	130000	21/07/2011	-0.25072	1829	12.0639	11.7753	78	0	0	1	0	0	0	0	4.35671	20371	7	27650	9	24072	8	27361	9	21039	7	12919	4	7778	3	4790	2	0	0	1	0	0	0	0	0	0
138	139000	2004-07-04	174950	2009-06-11	0.258633	2039	11.8422	12.0723	59	0	0	0	1	0	0	0	4.07754	31222	10	27856	9	28818	9	31407	10	28659	9	29536	9	31980	10	14498	5	0	0	1	0	0	0	0	0	0
139	189950	18/04/2000	377000	18/09/2009	0.984733	3440	12.1545	12.84	66	0	0	0	1	0	0	0	4.18965	27612	9	31577	10	32635	10	27663	9	29539	9	22510	7	13933	5	5677	2	0	0	0	0	0	0	1	0	0
140	93000	18/09/2009	85000	15/04/2011	-0.0860215	574	11.4404	11.3504	69	0	0	1	0	0	0	0	4.23411	25408	8	23591	8	24351	8	28916	9	12587	4	24829	8	21424	7	20149	7	0	1	0	0	0	0	0	0	0
141	50000	20/12/2001	86500	2011-09-12	0.73	3641	10.8198	11.3679	68	0	0	0	1	0	0	0	4.21951	3082	1	4592	2	4762	2	4500	2	6609	3	3786	2	975	1	4327	2	0	0	0	0	1	0	0	0	0
142	391000	24/03/2005	422500	20/04/2011	0.0805627	2218	12.8765	12.9539	73	0	0	1	0	0	0	0	4.29046	30923	10	30980	10	30742	10	31750	10	29479	9	24042	8	10927	4	27952	9	0	0	0	0	1	0	0	0	0
143	230000	2008-09-04	273173	23/12/2010	0.187709	988	12.3458	12.5179	75	0	0	1	0	0	0	0	4.31749	25590	8	26863	9	28717	9	24388	8	28755	9	25929	8	3642	2	21775	7	0	0	0	0	0	1	0	0	0
144	85000	17/11/2006	91500	2010-07-05	0.0764706	1267	11.3504	11.4241	52	0	0	0	0	1	0	0	3.95124	2257	1	1440	1	1819	1	1692	1	3480	2	11750	4	10515	4	18043	6	0	0	0	0	1	0	0	0	0
145	115000	15/11/2004	107000	28/10/2011	-0.0695652	2538	11.6527	11.5806	62	0	0	0	1	0	0	0	4.12713	21210	7	17981	6	17314	6	26471	9	16599	6	13782	5	27079	9	18408	6	0	0	1	0	0	0	0	0	0
146	138000	22/08/2003	120000	28/10/2011	-0.130435	2989	11.835	11.6952	50	0	0	0	0	1	0	0	3.91202	17404	6	21202	7	25790	8	12612	4	28308	9	2137	1	18170	6	8897	3	0	0	0	0	0	1	0	0	0
147	235000	2006-08-06	230000	16/01/2009	-0.0212766	953	12.3673	12.3458	64	0	0	0	1	0	0	0	4.15888	12930	4	12870	4	22600	7	17577	6	20053	7	2044	1	14847	5	3777	2	0	0	0	0	0	0	1	0	0
148	116500	26/11/2002	148000	21/04/2011	0.270386	3068	11.6656	11.905	61	0	0	0	1	0	0	0	4.11087	16847	6	15787	5	10698	4	17202	6	16946	6	10285	4	25204	8	25455	8	0	0	0	0	0	0	0	0	1
149	175000	1999-09-04	462500	16/12/2011	1.64286	4634	12.0725	13.0444	73	0	0	1	0	0	0	0	4.29046	17611	6	30846	10	32665	10	32629	10	15612	5	11464	4	12113	4	43	1	0	0	0	0	0	0	1	0	0
150	147995	2008-04-01	145000	17/11/2009	-0.0202372	683	11.9049	11.8845	53	0	0	0	0	1	0	0	3.97029	11177	4	11726	4	10872	4	12312	4	10247	4	19345	6	26964	9	2000	1	0	0	0	0	0	1	0	0	0
151	35000	2000-07-02	76500	2008-04-04	1.18571	2979	10.4631	11.245	58	0	0	0	1	0	0	0	4.06044	10001	4	15108	5	10337	4	14406	5	14313	5	4856	2	12929	4	1776	1	0	0	0	1	0	0	0	0	0
152	187000	2003-06-05	229200	13/05/2011	0.225668	2929	12.1389	12.3424	59	0	0	0	1	0	0	0	4.07754	30324	10	27260	9	28812	9	25948	8	29938	10	20701	7	25182	8	22308	7	0	0	0	0	0	1	0	0	0
153	115000	15/11/2004	107000	28/10/2011	-0.0695652	2538	11.6527	11.5806	62	0	0	0	1	0	0	0	4.12713	21210	7	17981	6	17314	6	26471	9	16599	6	13782	5	27079	9	18408	6	0	0	1	0	0	0	0	0	0
154	390000	2006-04-04	400000	2009-12-11	0.025641	1318	12.8739	12.8992	54	0	0	0	0	1	0	0	3.98898	27932	9	19540	6	21600	7	29030	9	27879	9	23697	8	29475	9	26417	9	0	0	0	0	0	0	0	1	0
155	420000	24/05/2002	500000	2010-08-09	0.190476	3029	12.948	13.1224	56	0	0	0	1	0	0	0	4.02535	26339	9	28713	9	29055	9	32710	10	32551	10	13479	5	19194	6	4770	2	0	0	0	0	0	0	1	0	0
156	140000	2005-12-12	152000	30/06/2008	0.0857143	931	11.8494	11.9316	66	0	0	0	1	0	0	0	4.18965	3069	1	3821	2	2664	1	5419	2	476	1	16104	5	9234	3	13367	5	1	0	0	0	0	0	0	0	0
157	215000	18/12/2006	245000	2009-10-12	0.139535	1088	12.2784	12.409	60	0	0	0	1	0	0	0	4.09434	14823	5	16002	5	22342	7	21007	7	18293	6	5777	2	8617	3	4433	2	0	0	0	0	0	0	1	0	0
158	66000	27/06/2002	90000	19/12/2008	0.363636	2367	11.0974	11.4076	65	0	0	0	1	0	0	0	4.17439	21210	7	17981	6	17314	6	26471	9	16599	6	13782	5	27079	9	18408	6	0	0	1	0	0	0	0	0	0
159	145000	30/09/2005	175500	2008-07-02	0.210345	860	11.8845	12.0754	40	0	0	0	0	1	0	0	3.68888	9573	3	15411	5	15703	5	9993	4	12232	4	9276	3	8171	3	541	1	0	0	0	0	1	0	0	0	0
160	87995	16/02/2001	125000	23/12/2010	0.420535	3597	11.385	11.7361	59	0	0	0	1	0	0	0	4.07754	15618	5	12559	4	21513	7	16753	6	18057	6	13706	5	5021	2	14639	5	0	0	0	0	0	0	1	0	0
161	100000	28/02/2007	140000	19/07/2010	0.4	1237	11.5129	11.8494	64	0	0	0	1	0	0	0	4.15888	1239	1	3306	2	1264	1	3835	2	487	1	2145	1	13032	4	2450	1	0	0	0	0	0	0	0	0	1
162	33000	2002-02-08	70000	13/05/2011	1.12121	3206	10.4043	11.1563	56	0	0	0	1	0	0	0	4.02535	19758	7	19833	7	19389	6	16260	5	21319	7	24266	8	9760	3	12698	4	0	0	0	0	1	0	0	0	0
163	27950	27/02/1998	49000	18/08/2011	0.753131	4920	10.2382	10.7996	62	0	0	0	1	0	0	0	4.12713	3533	2	3868	2	4833	2	4579	2	5804	2	5434	2	13425	5	987	1	0	0	0	0	1	0	0	0	0
164	152000	15/10/2004	147500	16/12/2011	-0.0296053	2618	11.9316	11.9016	62	0	0	0	1	0	0	0	4.12713	12881	4	10672	4	8087	3	12031	4	10915	4	16548	6	28143	9	21515	7	0	0	0	1	0	0	0	0	0
165	136950	17/12/2004	135000	30/08/2011	-0.0142388	2447	11.8274	11.813	84	0	1	0	0	0	0	0	4.43082	23416	8	23437	8	25217	8	25489	8	22859	7	15987	5	23203	8	6139	2	0	0	1	0	0	0	0	0	0
166	155000	2006-05-04	180000	2008-01-12	0.16129	971	11.9512	12.1007	40	0	0	0	0	1	0	0	3.68888	15836	5	12953	4	14494	5	17129	6	18148	6	17094	6	21264	7	7312	3	0	0	0	0	0	0	0	1	0
167	128950	2006-08-09	135000	2011-02-09	0.0469174	1820	11.7672	11.813	51	0	0	0	0	1	0	0	3.93183	27736	9	28836	9	27861	9	27140	9	23865	8	16773	6	21764	7	13483	5	0	0	1	0	0	0	0	0	0
168	70000	2006-09-05	84950	2011-07-10	0.213571	1977	11.1563	11.3498	56	0	0	0	1	0	0	0	4.02535	1875	1	1449	1	1358	1	1248	1	6018	2	7295	3	4565	2	26456	9	0	0	1	0	0	0	0	0	0
169	45500	2005-08-04	57000	31/01/2008	0.252747	1028	10.7255	10.9508	52	0	0	0	0	1	0	0	3.95124	3454	2	4396	2	4840	2	5390	2	4219	2	2305	1	21353	7	1120	1	0	0	1	0	0	0	0	0	0
170	5660000	31/07/2007	7900000	18/07/2011	0.39576	1448	15.5489	15.8824	67	0	0	0	1	0	0	0	4.20469	19919	7	30813	10	31943	10	32842	10	31813	10	6467	2	10620	4	606	1	0	0	0	0	0	0	1	0	0
171	59950	19/11/2001	92000	27/05/2011	0.534612	3476	11.0013	11.4295	78	0	0	1	0	0	0	0	4.35671	17109	6	23633	8	28876	9	14797	5	6419	2	22614	7	9920	4	5612	2	0	0	0	1	0	0	0	0	0
172	115000	22/05/2006	104000	16/07/2010	-0.0956522	1516	11.6527	11.5521	64	0	0	0	1	0	0	0	4.15888	21843	7	23931	8	22732	7	24695	8	19003	6	6893	3	25039	8	11904	4	0	0	1	0	0	0	0	0	0
173	68000	22/05/1998	160000	2009-02-09	1.35294	4121	11.1273	11.9829	63	0	0	0	1	0	0	0	4.14313	16196	5	15454	5	12730	4	15095	5	13206	5	15033	5	13573	5	27461	9	0	0	1	0	0	0	0	0	0
174	34950	21/09/2001	58000	2011-09-02	0.659514	3428	10.4617	10.9682	56	0	0	0	1	0	0	0	4.02535	5229	2	5800	2	7772	3	2228	1	7992	3	13761	5	8839	3	2627	1	0	0	0	0	1	0	0	0	0
175	79950	23/02/2007	65000	20/05/2011	-0.186992	1547	11.2892	11.0821	69	0	0	1	0	0	0	0	4.23411	182	1	202	1	437	1	835	1	1635	1	205	1	5682	2	11647	4	0	0	1	0	0	0	0	0	0
176	48000	24/05/2002	115000	23/05/2008	1.39583	2191	10.779	11.6527	71	0	0	1	0	0	0	0	4.26268	2860	1	5984	2	1424	1	3107	1	868	1	7832	3	16094	5	14916	5	0	1	0	0	0	0	0	0	0
177	145950	2006-06-06	75000	19/02/2010	-0.486125	1354	11.891	11.2252	81	0	1	0	0	0	0	0	4.39445	12403	4	12611	4	13683	5	23893	8	12741	4	7282	3	13371	5	3938	2	0	0	0	1	0	0	0	0	0
178	244000	28/02/2007	247500	2011-09-12	0.0143443	1745	12.4049	12.4192	81	0	1	0	0	0	0	0	4.39445	25815	8	28536	9	31738	10	29053	9	15883	5	12576	4	23703	8	9731	3	0	0	0	0	0	0	0	1	0
179	58000	18/08/2000	109000	21/11/2011	0.87931	4112	10.9682	11.5991	71	0	0	1	0	0	0	0	4.26268	26345	9	19576	6	22181	7	22914	7	19767	7	30503	10	25914	8	27534	9	0	0	0	0	0	0	0	1	0
180	122000	27/10/2004	123000	24/05/2011	0.00819672	2400	11.7118	11.7199	55	0	0	0	1	0	0	0	4.00733	29985	10	25100	8	25807	8	29475	9	25815	8	31138	10	32779	10	15961	5	0	0	0	1	0	0	0	0	0
181	250000	13/04/2007	235000	2010-05-02	-0.06	1029	12.4292	12.3673	74	0	0	1	0	0	0	0	4.30407	12109	4	11717	4	16065	5	7580	3	12822	4	14642	5	9934	4	9462	3	0	0	0	0	0	0	0	1	0
182	83000	25/10/1996	230000	2009-11-12	1.77108	4795	11.3266	12.3458	67	0	0	0	1	0	0	0	4.20469	21657	7	16148	5	18390	6	18271	6	26781	9	22291	7	23627	8	15026	5	0	0	0	0	0	0	0	0	1
183	118745	15/12/2005	121000	22/12/2009	0.0189903	1468	11.6847	11.7035	85	0	1	0	0	0	0	0	4.44265	21298	7	19859	7	17072	6	22873	7	14703	5	15397	5	31760	10	17363	6	0	1	0	0	0	0	0	0	0
184	18000	1996-08-11	165000	21/12/2011	8.16667	5521	9.79813	12.0137	45	0	0	0	0	1	0	0	3.80666	13265	5	13298	5	10552	4	13403	5	6822	3	12648	4	29677	10	17940	6	1	0	0	0	0	0	0	0	0
185	113000	20/10/2006	100000	28/07/2011	-0.115044	1742	11.6351	11.5129	52	0	0	0	0	1	0	0	3.95124	4637	2	9241	3	7573	3	5738	2	4831	2	372	1	26319	9	1264	1	0	0	0	1	0	0	0	0	0
186	166000	28/09/2006	142500	25/08/2011	-0.141566	1792	12.0197	11.8671	79	0	0	1	0	0	0	0	4.36945	11169	4	9604	3	10898	4	17151	6	8362	3	7047	3	25596	8	8348	3	0	0	1	0	0	0	0	0	0
187	120000	2007-09-03	100000	2011-01-04	-0.166667	1484	11.6952	11.5129	64	0	0	0	1	0	0	0	4.15888	23723	8	20938	7	23871	8	28318	9	17955	6	26165	8	20668	7	8849	3	0	0	1	0	0	0	0	0	0
188	24000	23/03/2001	61000	13/05/2011	1.54167	3703	10.0858	11.0186	64	0	0	0	1	0	0	0	4.15888	9474	3	9622	3	9084	3	13090	4	10104	4	7724	3	28163	9	2635	1	0	0	0	0	1	0	0	0	0
189	276500	13/02/2008	365000	17/12/2010	0.320072	1038	12.53	12.8077	73	0	0	1	0	0	0	0	4.29046	22465	7	18201	6	13779	5	29396	9	17231	6	28074	9	18381	6	30165	10	0	0	1	0	0	0	0	0	0
190	129000	16/11/2007	65000	14/10/2010	-0.496124	1063	11.7676	11.0821	68	0	0	0	1	0	0	0	4.21951	398	1	1171	1	367	1	5501	2	1454	1	222	1	11838	4	523	1	0	0	0	0	0	0	0	1	0
191	445000	2006-12-07	540000	19/01/2012	0.213483	2017	13.0058	13.1993	46	0	0	0	0	1	0	0	3.82864	29354	9	31092	10	31185	10	32799	10	32344	10	19631	6	23009	8	6267	2	0	0	0	0	0	0	1	0	0
192	79000	2001-02-11	110000	23/01/2012	0.392405	3734	11.2772	11.6082	53	0	0	0	0	1	0	0	3.97029	13403	5	12243	4	14679	5	21347	7	4171	2	22577	7	20656	7	8705	3	0	1	0	0	0	0	0	0	0
193	106000	17/12/2002	158000	22/02/2011	0.490566	2989	11.5712	11.9704	56	0	0	0	1	0	0	0	4.02535	24351	8	17758	6	21106	7	27954	9	13775	5	29141	9	31562	10	19915	7	0	0	1	0	0	0	0	0	0
194	70000	19/08/2010	70000	2011-04-11	0	442	11.1563	11.1563	61	0	0	0	1	0	0	0	4.11087	5237	2	6097	2	4725	2	1151	1	2933	1	18331	6	21002	7	21973	7	0	0	0	1	0	0	0	0	0
195	215000	17/07/2002	287500	2011-05-09	0.337209	3337	12.2784	12.569	55	0	0	0	1	0	0	0	4.00733	22181	7	30857	10	29905	10	25790	8	30701	10	27933	9	2074	1	4567	2	0	0	1	0	0	0	0	0	0
196	137995	18/02/2000	340000	2010-01-10	1.46386	3878	11.835	12.7367	68	0	0	0	1	0	0	0	4.21951	31342	10	32286	10	32124	10	26518	9	30853	10	32570	10	11164	4	24500	8	0	0	1	0	0	0	0	0	0
197	50000	2003-06-06	60000	2009-08-12	0.2	2377	10.8198	11.0021	47	0	0	0	0	1	0	0	3.85015	19709	7	18450	6	18810	6	16663	6	12751	4	26040	8	29508	9	9940	4	0	0	0	0	1	0	0	0	0
198	51950	18/02/2005	43000	2008-12-09	-0.172281	1302	10.858	10.669	56	0	0	0	1	0	0	0	4.02535	1424	1	3046	1	2250	1	2090	1	787	1	741	1	16876	6	5359	2	0	0	0	0	1	0	0	0	0
199	34000	26/09/1997	77000	2009-02-06	1.26471	4267	10.4341	11.2516	59	0	0	0	1	0	0	0	4.07754	10347	4	12844	4	12155	4	5803	2	7197	3	19424	6	29738	10	2758	1	0	1	0	0	0	0	0	0	0
200	94995	26/11/2004	76000	26/03/2010	-0.199958	1946	11.4616	11.2385	80	0	0	1	0	0	0	0	4.38203	6309	2	5306	2	10899	4	11759	4	3973	2	7261	3	7155	3	4152	2	0	1	0	0	0	0	0	0	0
201	250000	14/12/2007	249000	2011-04-07	-0.004	1298	12.4292	12.4252	69	0	0	1	0	0	0	0	4.23411	13063	4	10987	4	14341	5	22282	7	10235	4	14469	5	10341	4	8008	3	0	0	0	0	0	0	1	0	0
202	45000	13/08/2004	60000	2011-12-05	0.333333	2463	10.7144	11.0021	52	0	0	0	0	1	0	0	3.95124	3911	2	7098	3	5354	2	3685	2	4241	2	1195	1	29594	10	1564	1	0	0	0	0	1	0	0	0	0
203	134000	2005-01-06	134500	30/04/2010	0.00373134	1794	11.8056	11.8093	71	0	0	1	0	0	0	0	4.26268	10848	4	9670	3	10237	4	27175	9	2255	1	10754	4	30302	10	12248	4	0	1	0	0	0	0	0	0	0
204	109950	27/02/2004	108500	20/05/2010	-0.0131878	2274	11.6078	11.5945	48	0	0	0	0	1	0	0	3.8712	18317	6	26861	9	22265	7	18137	6	16263	5	11233	4	3766	2	14732	5	0	1	0	0	0	0	0	0	0
205	155000	2004-08-12	150000	29/10/2010	-0.0322581	2151	11.9512	11.9184	74	0	0	1	0	0	0	0	4.30407	25220	8	23032	8	24264	8	22989	7	24543	8	16289	5	11035	4	31411	10	0	0	0	0	0	0	0	0	1
206	124995	2002-02-04	144000	29/04/2009	0.152046	2584	11.736	11.8776	77	0	0	1	0	0	0	0	4.34381	25590	8	26863	9	28717	9	24388	8	28755	9	25929	8	3642	2	21775	7	0	0	0	0	0	1	0	0	0
207	89950	2003-04-08	104000	2008-08-08	0.156198	1831	11.407	11.5521	56	0	0	0	1	0	0	0	4.02535	6564	2	7458	3	8432	3	11535	4	9414	3	8138	3	5963	2	1392	1	0	0	0	0	1	0	0	0	0
208	45000	2001-08-01	80000	2010-01-07	0.777778	3461	10.7144	11.2898	78	0	0	1	0	0	0	0	4.35671	8287	3	8770	3	9078	3	12805	4	5102	2	5656	2	13078	4	8679	3	0	0	0	0	1	0	0	0	0
209	104950	25/06/2004	105000	2010-11-06	0.000476417	2177	11.5612	11.5617	82	0	1	0	0	0	0	0	4.40672	6058	2	6511	2	4506	2	6016	2	2336	1	13519	5	16296	5	19724	7	0	0	0	0	1	0	0	0	0
210	124483	29/07/2005	107500	26/05/2011	-0.136428	2127	11.7319	11.5852	59	0	0	0	1	0	0	0	4.07754	25371	8	20059	7	22581	7	24220	8	21354	7	30306	10	18665	6	20040	7	0	1	0	0	0	0	0	0	0
211	144950	22/09/2006	141000	23/10/2009	-0.0272508	1127	11.8841	11.8565	81	0	1	0	0	0	0	0	4.39445	26765	9	23402	8	25199	8	15640	5	24896	8	31711	10	20139	7	23615	8	0	0	0	0	0	0	0	0	1
212	165000	22/09/2005	189000	18/04/2008	0.145455	939	12.0137	12.1495	54	0	0	0	0	1	0	0	3.98898	17591	6	18750	6	16524	6	17192	6	13019	4	10856	4	23288	8	13329	5	0	0	1	0	0	0	0	0	0
213	59435	16/09/2005	74500	30/01/2009	0.25347	1232	10.9926	11.2186	71	0	0	1	0	0	0	0	4.26268	22210	7	22538	7	24757	8	21539	7	20135	7	9996	4	25983	8	9766	3	0	0	1	0	0	0	0	0	0
214	100000	2010-09-07	133000	19/08/2011	0.33	406	11.5129	11.7981	63	0	0	0	1	0	0	0	4.14313	6658	3	8865	3	10114	4	5709	2	6619	3	1520	1	22285	7	4391	2	0	0	1	0	0	0	0	0	0
215	96000	13/08/2001	112500	2010-12-07	0.171875	3255	11.4721	11.6307	53	0	0	0	0	1	0	0	3.97029	28706	9	28289	9	28140	9	32244	10	23811	8	25949	8	15147	5	14691	5	0	0	1	0	0	0	0	0	0
216	149950	17/04/2008	150000	25/10/2010	0.000333444	921	11.9181	11.9184	82	0	1	0	0	0	0	0	4.40672	3987	2	4041	2	3736	2	2952	1	3342	2	12486	4	3962	2	27322	9	0	1	0	0	0	0	0	0	0
217	245000	27/06/2003	312500	27/05/2011	0.27551	2891	12.409	12.6524	79	0	0	1	0	0	0	0	4.36945	24845	8	20525	7	26093	8	22766	7	19933	7	30890	10	10308	4	23364	8	0	0	0	0	0	0	0	0	1
218	120000	31/10/2007	117995	19/11/2010	-0.0167083	1115	11.6952	11.6784	65	0	0	0	1	0	0	0	4.17439	25590	8	26863	9	28717	9	24388	8	28755	9	25929	8	3642	2	21775	7	0	0	0	0	0	1	0	0	0
219	277500	24/08/2006	300000	25/06/2010	0.0810811	1401	12.5336	12.6115	77	0	0	1	0	0	0	0	4.34381	18141	6	12497	4	23141	8	24234	8	13382	5	20677	7	8028	3	18019	6	0	0	0	0	0	0	1	0	0
220	365000	14/06/2007	400000	23/09/2011	0.0958904	1562	12.8077	12.8992	62	0	0	0	1	0	0	0	4.12713	3336	2	3870	2	6119	2	11423	4	5519	2	1663	1	1687	1	2799	1	0	0	0	0	0	0	1	0	0
221	193000	2001-08-08	267000	20/06/2011	0.38342	3603	12.1704	12.495	73	0	0	1	0	0	0	0	4.29046	21068	7	19947	7	18058	6	19641	6	17644	6	12802	4	20470	7	24278	8	0	0	0	0	1	0	0	0	0
222	120000	24/03/2006	125000	20/05/2010	0.0416667	1518	11.6952	11.7361	70	0	0	1	0	0	0	0	4.2485	27510	9	29985	10	29364	9	20179	7	29752	10	16103	5	10830	4	23038	8	0	0	0	0	0	1	0	0	0
223	65000	29/06/2000	180000	2010-05-11	1.76923	3781	11.0821	12.1007	64	0	0	0	1	0	0	0	4.15888	3833	2	5123	2	7173	3	11320	4	2501	1	2268	1	1693	1	6436	2	0	0	0	0	0	0	1	0	0
224	94950	26/09/2005	106000	19/03/2008	0.116377	905	11.4611	11.5712	69	0	0	1	0	0	0	0	4.23411	27247	9	30139	10	25057	8	19722	7	20387	7	30208	10	10186	4	30676	10	0	0	0	1	0	0	0	0	0
225	110000	15/05/2009	131000	2011-07-02	0.190909	633	11.6082	11.783	74	0	0	1	0	0	0	0	4.30407	30020	10	28559	9	29241	9	31672	10	22515	7	29623	10	15181	5	21864	7	0	0	1	0	0	0	0	0	0
226	178000	13/11/2001	248625	15/07/2011	0.39677	3531	12.0895	12.4237	36	0	0	0	0	0	1	0	3.58352	31293	10	30377	10	30496	10	30477	10	25512	8	22625	7	18900	6	28905	9	0	0	1	0	0	0	0	0	0
227	162500	2007-09-11	142000	19/05/2011	-0.126154	1287	11.9984	11.8636	62	0	0	0	1	0	0	0	4.12713	21455	7	27350	9	29414	9	22532	7	19157	6	16358	5	12414	4	3616	2	0	0	1	0	0	0	0	0	0
228	167000	16/07/2007	184000	17/05/2011	0.101796	1401	12.0257	12.1227	80	0	0	1	0	0	0	0	4.38203	17266	6	18736	6	22592	7	25710	8	9353	3	15851	5	13624	5	5342	2	0	0	1	0	0	0	0	0	0
229	124950	23/08/2007	140000	28/05/2010	0.120448	1009	11.7357	11.8494	74	0	0	1	0	0	0	0	4.30407	30057	10	32544	10	32442	10	32102	10	32141	10	31408	10	3510	2	28155	9	0	0	1	0	0	0	0	0	0
230	89995	29/11/2002	150000	28/01/2009	0.666759	2252	11.4075	11.9184	61	0	0	0	1	0	0	0	4.11087	26860	9	29158	9	27762	9	29078	9	26861	9	30448	10	5041	2	16646	6	0	0	1	0	0	0	0	0	0
231	154995	23/04/2007	154000	15/09/2010	-0.00641956	1241	11.9511	11.9447	78	0	0	1	0	0	0	0	4.35671	14189	5	12774	4	8692	3	14137	5	21205	7	21353	7	11027	4	15997	5	0	0	0	0	0	0	1	0	0
232	35000	2000-07-02	76500	2008-04-04	1.18571	2979	10.4631	11.245	58	0	0	0	1	0	0	0	4.06044	10001	4	15108	5	10337	4	14406	5	14313	5	4856	2	12929	4	1776	1	0	0	0	1	0	0	0	0	0
233	85000	2002-05-07	132425	17/12/2009	0.557941	2722	11.3504	11.7938	56	0	0	0	1	0	0	0	4.02535	11496	4	7583	3	12680	4	15084	5	16421	5	8460	3	14786	5	8826	3	0	0	0	0	0	0	1	0	0
234	71500	17/12/2004	88750	24/06/2009	0.241259	1650	11.1775	11.3936	73	0	0	1	0	0	0	0	4.29046	1027	1	2313	1	1281	1	4442	2	814	1	77	1	21221	7	3498	2	0	1	0	0	0	0	0	0	0
235	85500	2001-09-11	135000	2009-11-05	0.578947	2740	11.3563	11.813	50	0	0	0	0	1	0	0	3.91202	23747	8	30821	10	32598	10	32580	10	28878	9	17883	6	5694	2	3274	1	0	0	0	0	0	0	0	0	1
236	66000	20/08/1999	130000	27/10/2008	0.969697	3356	11.0974	11.7753	71	0	0	1	0	0	0	0	4.26268	23863	8	23847	8	25732	8	23623	8	21278	7	21254	7	21503	7	6790	3	0	0	1	0	0	0	0	0	0
237	113000	20/10/2006	100000	28/07/2011	-0.115044	1742	11.6351	11.5129	52	0	0	0	0	1	0	0	3.95124	4637	2	9241	3	7573	3	5738	2	4831	2	372	1	26319	9	1264	1	0	0	0	1	0	0	0	0	0
238	163000	2005-05-05	184950	15/01/2008	0.134663	985	12.0015	12.1278	60	0	0	0	1	0	0	0	4.09434	22310	7	23966	8	16500	6	24619	8	14187	5	26525	9	9688	3	32507	10	1	0	0	0	0	0	0	0	0
239	205000	2005-02-12	205000	22/05/2008	0	902	12.2308	12.2308	77	0	0	1	0	0	0	0	4.34381	23416	8	23437	8	25217	8	25489	8	22859	7	15987	5	23203	8	6139	2	0	0	1	0	0	0	0	0	0
240	140000	17/06/2005	150000	21/08/2009	0.0714286	1526	11.8494	11.9184	75	0	0	1	0	0	0	0	4.31749	10839	4	13209	5	9679	3	27914	9	4581	2	18049	6	11441	4	3774	2	0	0	0	0	0	0	0	1	0
241	30250	1996-08-07	83500	2009-04-09	1.76033	4806	10.3173	11.3326	80	0	0	1	0	0	0	0	4.38203	7040	3	10523	4	11638	4	3745	2	8873	3	3798	2	5083	2	7588	3	0	0	0	0	0	0	0	1	0
242	265000	30/06/2006	250000	2011-07-10	-0.0566038	1925	12.4875	12.4292	78	0	0	1	0	0	0	0	4.35671	27530	9	25602	8	26741	9	28449	9	26509	9	23463	8	23619	8	9639	3	0	0	1	0	0	0	0	0	0
243	135500	28/03/2008	215000	2011-09-12	0.586716	1351	11.8167	12.2784	61	0	0	0	1	0	0	0	4.11087	12819	4	22094	7	21322	7	22549	7	29080	9	32625	10	63	1	765	1	1	0	0	0	0	0	0	0	0
244	134000	2008-07-11	129000	2010-06-12	-0.0373134	759	11.8056	11.7676	50	0	0	0	0	1	0	0	3.91202	16361	5	11487	4	12572	4	18699	6	18050	6	16633	6	23301	8	15402	5	0	0	0	0	0	0	1	0	0
245	46500	1996-10-04	144995	29/02/2008	2.11817	4342	10.7472	11.8845	52	0	0	0	0	1	0	0	3.95124	30303	10	27314	9	30477	10	26755	9	29623	10	22377	7	26475	9	16383	5	0	0	0	0	0	1	0	0	0
246	105000	16/11/2007	95000	27/03/2009	-0.0952381	497	11.5617	11.4616	81	0	1	0	0	0	0	0	4.39445	6306	2	7866	3	7214	3	11647	4	2292	1	9166	3	31806	10	1433	1	0	1	0	0	0	0	0	0	0
247	274950	19/07/2006	275000	2010-09-07	0.000181851	1451	12.5243	12.5245	73	0	0	1	0	0	0	0	4.29046	19317	6	15063	5	18223	6	15661	5	13099	4	29343	9	24014	8	16679	6	0	0	1	0	0	0	0	0	0
248	32500	1997-04-02	74000	26/07/2011	1.27692	5285	10.389	11.2118	76	0	0	1	0	0	0	0	4.33073	4014	2	7432	3	7169	3	2216	1	3509	2	150	1	15080	5	14221	5	0	0	1	0	0	0	0	0	0
249	72500	2002-06-09	82500	13/10/2009	0.137931	2594	11.1913	11.3206	29	0	0	0	0	0	1	0	3.3673	18101	6	17705	6	17499	6	14858	5	27350	9	27522	9	12138	4	5279	2	0	0	0	0	0	1	0	0	0
250	175000	2005-11-02	149500	28/03/2011	-0.145714	2236	12.0725	11.9151	37	0	0	0	0	0	1	0	3.61092	7042	3	8389	3	8408	3	12467	4	3040	1	2128	1	17487	6	11499	4	1	0	0	0	0	0	0	0	0
251	69000	19/07/2002	98000	18/04/2011	0.42029	3195	11.1419	11.4927	60	0	0	0	1	0	0	0	4.09434	13609	5	10484	4	11861	4	16082	5	9924	4	8926	3	26568	9	21071	7	1	0	0	0	0	0	0	0	0
252	235000	2002-10-05	280000	2010-06-08	0.191489	3010	12.3673	12.5425	32	0	0	0	0	0	1	0	3.46574	30708	10	27061	9	27882	9	28680	9	27248	9	26132	8	30565	10	19047	6	0	0	1	0	0	0	0	0	0
253	64000	2001-05-09	124950	17/05/2010	0.952344	3176	11.0666	11.7357	59	0	0	0	1	0	0	0	4.07754	13434	5	18192	6	24244	8	14417	5	13445	5	6338	2	15109	5	1377	1	0	0	0	1	0	0	0	0	0
254	76000	19/05/2010	65450	16/05/2011	-0.138816	362	11.2385	11.089	65	0	0	0	1	0	0	0	4.17439	12120	4	10956	4	7478	3	12672	4	7822	3	20711	7	28008	9	16985	6	0	1	0	0	0	0	0	0	0
255	112000	22/05/2003	127000	30/06/2011	0.133929	2961	11.6263	11.7519	68	0	0	0	1	0	0	0	4.21951	25615	8	23539	8	24515	8	18104	6	24824	8	22658	7	22724	7	16512	6	0	0	0	0	0	0	0	0	1
256	102000	25/07/2008	96000	16/12/2011	-0.0588235	1239	11.5327	11.4721	74	0	0	1	0	0	0	0	4.30407	7040	3	10523	4	11638	4	3745	2	8873	3	3798	2	5083	2	7588	3	0	0	0	0	0	0	0	1	0
257	16830	2004-12-07	33000	15/07/2011	0.960784	2559	9.73092	10.4043	54	0	0	0	0	1	0	0	3.98898	459	1	321	1	498	1	1073	1	3539	2	1469	1	4377	2	14421	5	0	0	1	0	0	0	0	0	0
258	50000	29/03/1996	132000	30/09/2010	1.64	5298	10.8198	11.7906	70	0	0	1	0	0	0	0	4.2485	29718	10	28299	9	24890	8	24987	8	19962	7	27073	9	31026	10	26356	9	0	1	0	0	0	0	0	0	0
259	45250	1998-09-06	140000	2010-07-05	2.09392	4350	10.72	11.8494	57	0	0	0	1	0	0	0	4.04305	29049	9	31513	10	28691	9	30282	10	21696	7	19115	6	20450	7	15589	5	0	1	0	0	0	0	0	0	0
260	93500	13/08/2002	173000	31/08/2010	0.850267	2940	11.4457	12.061	54	0	0	0	0	1	0	0	3.98898	25287	8	24737	8	27693	9	31926	10	11753	4	28017	9	28101	9	7995	3	0	0	1	0	0	0	0	0	0
261	115500	16/11/2006	105000	17/06/2011	-0.0909091	1674	11.657	11.5617	55	0	0	0	1	0	0	0	4.00733	13262	5	9109	3	8981	3	13764	5	9694	3	24805	8	29645	10	19355	6	0	0	1	0	0	0	0	0	0
262	139000	30/06/2006	140000	19/03/2010	0.00719425	1358	11.8422	11.8494	62	0	0	0	1	0	0	0	4.12713	31590	10	32113	10	31713	10	22746	7	29797	10	28982	9	17558	6	27496	9	0	0	0	0	0	0	0	1	0
263	200000	29/07/2008	220000	25/11/2011	0.1	1214	12.2061	12.3014	63	0	0	0	1	0	0	0	4.14313	28434	9	30296	10	27713	9	31520	10	31671	10	21052	7	11236	4	12987	4	0	0	0	0	0	0	0	1	0
264	110000	31/05/2006	100000	23/01/2009	-0.0909091	968	11.6082	11.5129	83	0	1	0	0	0	0	0	4.41884	24717	8	26653	9	29314	9	23008	8	28148	9	31212	10	3421	2	14837	5	0	0	1	0	0	0	0	0	0
265	249950	2003-11-08	220000	2008-10-01	-0.119824	1613	12.429	12.3014	76	0	0	1	0	0	0	0	4.33073	8921	3	6044	2	10571	4	5449	2	15050	5	6469	2	10486	4	22723	7	0	0	0	0	0	1	0	0	0
266	148000	21/07/2006	155000	17/11/2010	0.0472973	1580	11.905	11.9512	77	0	0	1	0	0	0	0	4.34381	9198	3	11079	4	12871	4	10571	4	7791	3	5224	2	22686	7	2287	1	0	0	0	1	0	0	0	0	0
267	185000	13/06/2008	202250	14/10/2010	0.0932432	853	12.1281	12.2173	77	0	0	1	0	0	0	0	4.34381	16608	6	14148	5	15656	5	19547	6	14075	5	14368	5	28336	9	8019	3	0	0	0	0	0	0	0	1	0
268	25950	1995-10-11	48000	2011-05-12	0.849711	5869	10.1639	10.779	58	0	0	0	1	0	0	0	4.06044	2627	1	2735	1	1934	1	5719	2	1121	1	10501	4	13858	5	7559	3	0	0	0	1	0	0	0	0	0
269	168000	23/08/2006	129500	2010-09-07	-0.229167	1416	12.0317	11.7714	73	0	0	1	0	0	0	0	4.29046	9881	4	11183	4	10262	4	18339	6	4269	2	14149	5	24693	8	2542	1	0	1	0	0	0	0	0	0	0
270	220000	22/03/2007	225000	28/04/2010	0.0227273	1133	12.3014	12.3239	40	0	0	0	0	1	0	0	3.68888	27966	9	27591	9	27096	9	28139	9	27530	9	26280	9	6955	3	26731	9	0	0	1	0	0	0	0	0	0
271	125000	2005-09-09	130000	2009-02-09	0.04	1454	11.7361	11.7753	64	0	0	0	1	0	0	0	4.15888	13403	5	12243	4	14679	5	21347	7	4171	2	22577	7	20656	7	8705	3	0	1	0	0	0	0	0	0	0
272	126000	2004-08-04	145000	2011-07-01	0.150794	2465	11.744	11.8845	56	0	0	0	1	0	0	0	4.02535	18323	6	17855	6	18823	6	29578	10	9100	3	18893	6	27484	9	5652	2	0	0	1	0	0	0	0	0	0
273	53500	31/10/2001	90000	25/02/2011	0.682243	3404	10.8874	11.4076	78	0	0	1	0	0	0	0	4.35671	15588	5	18145	6	18605	6	12711	4	26907	9	7821	3	3246	1	18178	6	0	0	0	0	0	1	0	0	0
274	120000	24/03/2006	125000	20/05/2010	0.0416667	1518	11.6952	11.7361	70	0	0	1	0	0	0	0	4.2485	27510	9	29985	10	29364	9	20179	7	29752	10	16103	5	10830	4	23038	8	0	0	0	0	0	1	0	0	0
275	125000	2008-04-07	100000	17/10/2011	-0.2	1200	11.7361	11.5129	80	0	0	1	0	0	0	0	4.38203	12416	4	10190	4	11925	4	9799	3	16603	6	6035	2	16955	6	22494	7	0	0	0	0	0	0	0	0	1
276	86000	24/11/2003	92000	2011-08-07	0.0697674	2783	11.3621	11.4295	53	0	0	0	0	1	0	0	3.97029	3395	2	4875	2	5951	2	5432	2	1706	1	3590	2	5383	2	5054	2	0	0	0	1	0	0	0	0	0
277	74950	14/12/2001	129500	2011-06-07	0.727819	3491	11.2246	11.7714	77	0	0	1	0	0	0	0	4.34381	27983	9	30564	10	23877	8	21869	7	16670	6	25190	8	21099	7	29918	10	0	0	0	0	1	0	0	0	0
278	172500	2004-09-01	165000	18/03/2011	-0.0434783	2625	12.0582	12.0137	76	0	0	1	0	0	0	0	4.33073	11629	4	17185	6	21864	7	18517	6	6339	2	4414	2	14047	5	1861	1	0	1	0	0	0	0	0	0	0
279	125000	21/06/2004	125000	18/03/2010	0	2096	11.7361	11.7361	74	0	0	1	0	0	0	0	4.30407	21360	7	26523	9	25139	8	19962	7	23967	8	21173	7	4840	2	9531	3	0	0	1	0	0	0	0	0	0
280	41000	22/03/1999	111000	19/07/2011	1.70732	4502	10.6213	11.6173	69	0	0	1	0	0	0	0	4.23411	28559	9	28228	9	21620	7	27045	9	16062	5	28957	9	25722	8	31722	10	0	0	0	0	1	0	0	0	0
281	48000	18/06/1997	130000	23/12/2009	1.70833	4571	10.779	11.7753	37	0	0	0	0	0	1	0	3.61092	18076	6	18953	6	14205	5	12362	4	14727	5	26474	9	15769	5	19377	6	0	0	0	0	0	1	0	0	0
282	190000	15/07/2005	220000	13/06/2008	0.157895	1064	12.1548	12.3014	67	0	0	0	1	0	0	0	4.20469	8139	3	16310	5	11077	4	17973	6	4063	2	9407	3	13710	5	144	1	0	0	0	0	0	0	0	1	0
283	130000	14/09/2004	235000	31/03/2008	0.807692	1294	11.7753	12.3673	66	0	0	0	1	0	0	0	4.18965	11392	4	21886	7	24285	8	13383	5	9426	3	595	1	20397	7	2097	1	0	0	0	0	0	0	0	1	0
284	130000	18/12/2009	180000	23/12/2010	0.384615	370	11.7753	12.1007	80	0	0	1	0	0	0	0	4.38203	9223	3	13192	5	21904	7	7465	3	13256	5	815	1	21940	7	1480	1	0	0	0	1	0	0	0	0	0
285	173500	18/07/2006	130000	21/07/2011	-0.25072	1829	12.0639	11.7753	78	0	0	1	0	0	0	0	4.35671	20371	7	27650	9	24072	8	27361	9	21039	7	12919	4	7778	3	4790	2	0	0	1	0	0	0	0	0	0
286	102000	20/05/2004	114500	28/04/2010	0.122549	2169	11.5327	11.6483	69	0	0	1	0	0	0	0	4.23411	30935	10	29459	9	26846	9	32146	10	23107	8	26110	8	26114	8	23957	8	0	0	1	0	0	0	0	0	0
287	150000	13/03/2008	128000	2011-06-04	-0.146667	1119	11.9184	11.7598	77	0	0	1	0	0	0	0	4.34381	29207	9	25482	8	28286	9	28411	9	21682	7	22063	7	28929	9	19415	6	0	0	1	0	0	0	0	0	0
288	122500	24/02/2004	84000	18/11/2011	-0.314286	2824	11.7159	11.3386	76	0	0	1	0	0	0	0	4.33073	12500	4	12528	4	11735	4	12919	4	10146	4	11897	4	25004	8	7163	3	0	0	1	0	0	0	0	0	0
289	35000	2000-07-02	76500	2008-04-04	1.18571	2979	10.4631	11.245	58	0	0	0	1	0	0	0	4.06044	10001	4	15108	5	10337	4	14406	5	14313	5	4856	2	12929	4	1776	1	0	0	0	1	0	0	0	0	0
290	290000	24/06/2005	327000	16/10/2009	0.127586	1575	12.5776	12.6977	38	0	0	0	0	0	1	0	3.63759	21125	7	17871	6	21476	7	28950	9	26939	9	22215	7	4375	2	17081	6	0	0	0	0	0	0	1	0	0
291	79950	30/11/2000	135000	2008-02-04	0.688555	2680	11.2892	11.813	63	0	0	0	1	0	0	0	4.14313	30338	10	30474	10	28530	9	32733	10	30740	10	19493	6	24217	8	13239	5	0	0	0	1	0	0	0	0	0
292	78950	2002-12-07	140000	20/04/2010	0.773274	2839	11.2766	11.8494	59	0	0	0	1	0	0	0	4.07754	2665	1	2743	1	4257	2	5280	2	6425	2	4395	2	2870	1	1699	1	0	0	0	0	1	0	0	0	0
293	78950	2002-12-07	140000	20/04/2010	0.773274	2839	11.2766	11.8494	59	0	0	0	1	0	0	0	4.07754	2665	1	2743	1	4257	2	5280	2	6425	2	4395	2	2870	1	1699	1	0	0	0	0	1	0	0	0	0
294	104950	25/06/2004	105000	2010-11-06	0.000476417	2177	11.5612	11.5617	82	0	1	0	0	0	0	0	4.40672	6058	2	6511	2	4506	2	6016	2	2336	1	13519	5	16296	5	19724	7	0	0	0	0	1	0	0	0	0
295	146500	2004-10-01	173000	2011-11-02	0.180887	2589	11.8948	12.061	76	0	0	1	0	0	0	0	4.33073	25590	8	26863	9	28717	9	24388	8	28755	9	25929	8	3642	2	21775	7	0	0	0	0	0	1	0	0	0
296	81000	31/01/2003	105000	2010-03-09	0.296296	2772	11.3022	11.5617	62	0	0	0	1	0	0	0	4.12713	16937	6	13393	5	13740	5	12179	4	19507	6	12142	4	26813	9	23495	8	0	0	0	0	0	0	0	1	0
297	89995	23/08/2002	109000	2009-04-08	0.211178	2538	11.4075	11.5991	79	0	0	1	0	0	0	0	4.36945	24194	8	22479	7	20927	7	27188	9	17665	6	18386	6	21422	7	18521	6	0	0	0	0	0	1	0	0	0
298	112000	2006-02-11	90000	2010-06-08	-0.196429	1373	11.6263	11.4076	82	0	1	0	0	0	0	0	4.40672	17023	6	14363	5	17359	6	8696	3	12001	4	25593	8	29361	9	16659	6	0	0	0	0	0	1	0	0	0
299	118000	2004-10-12	121500	2009-05-06	0.029661	1638	11.6784	11.7077	55	0	0	0	1	0	0	0	4.00733	17919	6	19561	6	17578	6	18385	6	16300	5	17924	6	31409	10	3411	2	0	0	0	0	0	1	0	0	0
300	66000	2000-09-11	110000	16/08/2010	0.666667	3567	11.0974	11.6082	69	0	0	1	0	0	0	0	4.23411	24194	8	22479	7	20927	7	27188	9	17665	6	18386	6	21422	7	18521	6	0	0	0	0	0	1	0	0	0
301	850000	2007-03-12	560000	19/11/2009	-0.341176	717	13.653	13.2357	58	0	0	0	1	0	0	0	4.06044	17557	6	15297	5	14942	5	29898	10	22608	7	11117	4	6662	3	18497	6	0	0	0	0	0	0	1	0	0
302	115000	27/10/2006	125000	17/02/2011	0.0869565	1574	11.6527	11.7361	61	0	0	0	1	0	0	0	4.11087	7732	3	7986	3	5079	2	8535	3	7168	3	8975	3	28177	9	7907	3	0	0	0	0	0	0	0	0	1
303	155000	2005-03-06	169000	27/11/2009	0.0903226	1638	11.9512	12.0377	72	0	0	1	0	0	0	0	4.27667	18795	6	15440	5	16510	6	20475	7	16076	5	32671	10	5068	2	32234	10	0	0	0	0	0	1	0	0	0
304	352000	2006-07-07	335000	28/08/2009	-0.0482955	1148	12.7714	12.7219	51	0	0	0	0	1	0	0	3.93183	28222	9	24761	8	26806	9	31974	10	26094	8	23567	8	29403	9	9336	3	0	0	0	0	0	0	0	1	0
305	112000	2004-06-07	133500	2011-06-10	0.191964	2648	11.6263	11.8019	60	0	0	0	1	0	0	0	4.09434	24529	8	23021	8	19852	7	14849	5	24157	8	26399	9	19757	7	26164	8	0	0	0	0	0	1	0	0	0
306	80000	29/10/1997	250000	25/04/2008	2.125	3831	11.2898	12.4292	53	0	0	0	0	1	0	0	3.97029	21744	7	19984	7	11819	4	13416	5	23217	8	27962	9	32080	10	30154	10	0	0	0	0	0	0	0	0	1
307	92500	14/05/2003	120000	19/02/2010	0.297297	2473	11.435	11.6952	56	0	0	0	1	0	0	0	4.02535	13050	4	11863	4	9366	3	14798	5	16933	6	11443	4	23488	8	9007	3	0	0	0	0	0	0	0	1	0
308	77000	21/04/1997	210000	21/12/2011	1.72727	5357	11.2516	12.2549	61	0	0	0	1	0	0	0	4.11087	17548	6	22628	7	25080	8	21306	7	24887	8	7942	3	3376	2	7539	3	0	0	0	0	0	1	0	0	0
309	102750	28/06/2002	112500	2010-05-02	0.0948905	2779	11.5401	11.6307	76	0	0	1	0	0	0	0	4.33073	6304	2	7341	3	6060	2	7557	3	1346	1	11562	4	24041	8	11113	4	0	1	0	0	0	0	0	0	0
310	115000	25/01/2007	120000	16/09/2010	0.0434783	1330	11.6527	11.6952	80	0	0	1	0	0	0	0	4.38203	20578	7	16977	6	16741	6	26847	9	11769	4	19296	6	32068	10	16750	6	1	0	0	0	0	0	0	0	0
311	85000	24/05/2005	74500	19/02/2010	-0.123529	1732	11.3504	11.2186	70	0	0	1	0	0	0	0	4.2485	4605	2	4880	2	4383	2	614	1	4366	2	19651	6	15929	5	22648	7	0	0	0	1	0	0	0	0	0
312	152500	2006-02-10	117500	21/04/2011	-0.229508	1662	11.9349	11.6742	78	0	0	1	0	0	0	0	4.35671	11933	4	16503	6	16651	6	21773	7	4511	2	12454	4	11980	4	2924	1	0	1	0	0	0	0	0	0	0
313	160000	13/06/1997	325000	26/11/2009	1.03125	4549	11.9829	12.6916	75	0	0	1	0	0	0	0	4.31749	14128	5	15940	5	21641	7	21102	7	11431	4	13813	5	10591	4	1986	1	0	0	0	0	0	0	1	0	0
314	84000	18/03/2004	112000	20/08/2008	0.333333	1616	11.3386	11.6263	51	0	0	0	0	1	0	0	3.93183	29800	10	30513	10	29890	10	32064	10	26286	9	16274	5	27416	9	12691	4	0	0	0	1	0	0	0	0	0
315	270000	17/12/2004	249900	22/12/2009	-0.0744444	1831	12.5062	12.4288	83	0	1	0	0	0	0	0	4.41884	31558	10	30542	10	31997	10	29507	9	31466	10	28910	9	21178	7	15725	5	0	0	0	0	0	0	0	1	0
316	49000	1996-11-04	180000	26/08/2009	2.67347	4885	10.7996	12.1007	74	0	0	1	0	0	0	0	4.30407	23207	8	22354	7	17380	6	29755	10	22131	7	10688	4	27458	9	16771	6	0	0	0	0	0	0	0	1	0
317	189500	16/01/2004	166000	30/06/2011	-0.124011	2722	12.1521	12.0197	76	0	0	1	0	0	0	0	4.33073	15707	5	15298	5	15450	5	13831	5	18869	6	23501	8	2869	1	25553	8	0	0	0	0	0	0	0	1	0
318	76500	20/12/1999	148500	30/09/2009	0.941176	3572	11.245	11.9083	74	0	0	1	0	0	0	0	4.30407	23207	8	22354	7	17380	6	29755	10	22131	7	10688	4	27458	9	16771	6	0	0	0	0	0	0	0	1	0
319	247500	2002-05-09	330000	21/07/2009	0.333333	2511	12.4192	12.7068	44	0	0	0	0	1	0	0	3.78419	32518	10	31339	10	32364	10	30879	10	32250	10	26318	9	26408	9	22550	7	0	0	0	0	0	0	0	1	0
320	168000	22/06/2006	168000	14/12/2009	0	1271	12.0317	12.0317	65	0	0	0	1	0	0	0	4.17439	14327	5	17011	6	14730	5	9167	3	18997	6	8768	3	10304	4	13972	5	0	0	0	0	0	0	0	1	0
321	276500	14/03/2005	377500	30/03/2010	0.36528	1842	12.53	12.8413	53	0	0	0	0	1	0	0	3.97029	30339	10	27158	9	30882	10	31578	10	31065	10	20524	7	18474	6	18717	6	0	0	0	0	0	0	0	1	0
322	140000	28/11/2002	191000	2009-05-11	0.364286	2534	11.8494	12.16	51	0	0	0	0	1	0	0	3.93183	31162	10	29591	10	28720	9	26458	9	31164	10	21053	7	23309	8	26867	9	0	0	0	0	0	0	0	1	0
323	191330	2007-04-04	144000	2011-03-08	-0.247374	1582	12.1618	11.8776	71	0	0	1	0	0	0	0	4.26268	31661	10	29109	9	29893	10	23814	8	25499	8	26261	8	31728	10	29954	10	0	0	0	0	0	1	0	0	0
324	59950	28/03/2002	124000	23/07/2010	1.06839	3039	11.0013	11.728	56	0	0	0	1	0	0	0	4.02535	12636	4	10282	4	8611	3	15466	5	8570	3	15024	5	30371	10	16941	6	0	1	0	0	0	0	0	0	0
325	145000	19/06/2008	115000	2009-03-11	-0.206897	502	11.8845	11.6527	83	0	1	0	0	0	0	0	4.41884	15187	5	12932	4	12118	4	13175	5	14764	5	15487	5	21568	7	16789	6	0	0	0	0	1	0	0	0	0
326	104750	20/12/2002	113500	2010-11-08	0.0835322	2791	11.5593	11.6396	75	0	0	1	0	0	0	0	4.31749	13260	5	16882	6	17510	6	23333	8	7798	3	18047	6	5270	2	4093	2	0	0	0	0	1	0	0	0	0
327	57500	1998-08-05	151000	30/06/2010	1.62609	4436	10.9595	11.925	83	0	1	0	0	0	0	0	4.41884	14983	5	15135	5	18752	6	19519	6	18374	6	18401	6	1969	1	12075	4	0	0	0	0	0	0	1	0	0
328	124950	29/01/2003	160000	16/03/2010	0.280512	2603	11.7357	11.9829	69	0	0	1	0	0	0	0	4.23411	31456	10	30273	10	29270	9	26179	8	28183	9	32204	10	16344	5	30783	10	0	0	0	0	0	0	0	1	0
329	80000	21/08/2009	81050	24/06/2011	0.013125	672	11.2898	11.3028	76	0	0	1	0	0	0	0	4.33073	6286	2	6313	2	7624	3	8331	3	6734	3	5868	2	4937	2	9040	3	0	0	0	0	0	1	0	0	0
330	37500	2001-12-04	101000	23/04/2009	1.69333	2933	10.5321	11.5229	51	0	0	0	0	1	0	0	3.93183	7747	3	8615	3	6317	2	18623	6	3228	1	8958	3	26497	9	4062	2	0	1	0	0	0	0	0	0	0
331	36000	23/06/1999	94000	2008-06-05	1.61111	3240	10.4913	11.4511	27	0	0	0	0	0	1	0	3.29584	22258	7	19979	7	18992	6	18882	6	21179	7	28317	9	17137	6	15459	5	0	0	0	0	0	0	0	1	0
332	76000	19/05/2010	65450	16/05/2011	-0.138816	362	11.2385	11.089	65	0	0	0	1	0	0	0	4.17439	12120	4	10956	4	7478	3	12672	4	7822	3	20711	7	28008	9	16985	6	0	1	0	0	0	0	0	0	0
333	135000	19/06/2002	200000	19/01/2009	0.481481	2406	11.813	12.2061	68	0	0	0	1	0	0	0	4.21951	27601	9	32785	10	32815	10	26626	9	32044	10	28696	9	9356	3	5530	2	0	0	0	0	0	0	0	1	0
334	162500	18/03/2005	155000	23/02/2009	-0.0461538	1438	11.9984	11.9512	56	0	0	0	1	0	0	0	4.02535	3302	2	7804	3	4838	2	6226	2	1661	1	1563	1	20027	7	777	1	0	0	0	1	0	0	0	0	0
335	44950	1998-11-02	99950	28/09/2010	1.22358	4612	10.7133	11.5124	59	0	0	0	1	0	0	0	4.07754	22722	7	16539	6	18551	6	27730	9	19476	6	21273	7	25476	8	17775	6	0	0	0	0	1	0	0	0	0
336	153000	27/03/2007	170000	20/06/2008	0.111111	451	11.9382	12.0436	73	0	0	1	0	0	0	0	4.29046	18156	6	15081	5	19053	6	10174	4	22278	7	11042	4	24243	8	19351	6	0	0	0	0	0	1	0	0	0
337	83000	21/11/2002	110000	27/10/2010	0.325301	2897	11.3266	11.6082	55	0	0	0	1	0	0	0	4.00733	9628	3	10046	4	12298	4	11379	4	7173	3	11102	4	10085	4	5522	2	0	0	0	0	0	1	0	0	0
338	155000	14/02/2007	92000	28/03/2011	-0.406452	1503	11.9512	11.4295	72	0	0	1	0	0	0	0	4.27667	12999	4	16204	5	19300	6	18310	6	18097	6	450	1	22668	7	7187	3	0	0	0	0	0	1	0	0	0
339	150000	28/06/2001	215000	15/08/2011	0.433333	3700	11.9184	12.2784	53	0	0	0	0	1	0	0	3.97029	26648	9	28607	9	29539	9	26991	9	26122	8	23300	8	3753	2	27568	9	0	0	0	0	0	1	0	0	0
340	94000	30/09/2003	109000	2010-01-07	0.159574	2466	11.4511	11.5991	76	0	0	1	0	0	0	0	4.33073	31430	10	29912	10	26815	9	28585	9	31082	10	20802	7	28702	9	26020	8	0	0	0	0	0	1	0	0	0
341	115000	19/11/2003	141250	2009-05-05	0.228261	1994	11.6527	11.8583	84	0	1	0	0	0	0	0	4.43082	30951	10	27482	9	24040	8	31102	10	23487	8	25217	8	32142	10	32130	10	1	0	0	0	0	0	0	0	0
342	137500	1999-06-12	425000	21/06/2010	2.09091	3850	11.8314	12.9598	68	0	0	0	1	0	0	0	4.21951	29758	10	24089	8	26368	9	27949	9	31781	10	25515	8	31080	10	15730	5	0	0	0	0	1	0	0	0	0
343	50950	2004-03-06	75600	17/07/2009	0.483808	1870	10.8386	11.2332	37	0	0	0	0	0	1	0	3.61092	25134	8	21731	7	23894	8	24322	8	15522	5	30822	10	19621	6	19357	6	0	1	0	0	0	0	0	0	0
344	83000	31/08/1999	152500	24/04/2009	0.837349	3524	11.3266	11.9349	44	0	0	0	0	1	0	0	3.78419	19336	6	18490	6	16585	6	17099	6	14264	5	9601	3	31684	10	23113	8	0	1	0	0	0	0	0	0	0
345	97500	31/10/2005	101000	2011-03-06	0.0358974	2041	11.4876	11.5229	57	0	0	0	1	0	0	0	4.04305	24438	8	23424	8	27436	9	12163	4	19919	7	27135	9	12480	4	29710	10	0	0	1	0	0	0	0	0	0
346	60000	2002-12-07	117000	30/04/2008	0.95	2119	11.0021	11.6699	70	0	0	1	0	0	0	0	4.2485	9573	3	15411	5	15703	5	9993	4	12232	4	9276	3	8171	3	541	1	0	0	0	0	1	0	0	0	0
347	105000	13/10/2003	156500	28/04/2011	0.490476	2754	11.5617	11.9608	78	0	0	1	0	0	0	0	4.35671	23084	8	25136	8	18047	6	20479	7	20618	7	17125	6	32500	10	11079	4	0	1	0	0	0	0	0	0	0
348	140000	30/08/2007	105000	2011-07-02	-0.25	1257	11.8494	11.5617	65	0	0	0	1	0	0	0	4.17439	11015	4	28779	9	31988	10	15938	5	9774	3	4850	2	198	1	2017	1	0	0	0	0	1	0	0	0	0
349	92000	17/09/1999	173500	24/04/2009	0.88587	3507	11.4295	12.0639	65	0	0	0	1	0	0	0	4.17439	16868	6	15819	5	14920	5	10939	4	21196	7	21776	7	10272	4	18627	6	0	0	0	0	0	0	0	0	1
350	123000	2004-04-10	113500	16/09/2011	-0.0772358	2538	11.7199	11.6396	44	0	0	0	0	1	0	0	3.78419	14975	5	18753	6	12318	4	28060	9	9099	3	13752	5	5647	2	16496	6	0	0	0	0	1	0	0	0	0
351	51500	25/10/2001	110000	18/11/2011	1.13592	3676	10.8493	11.6082	66	0	0	0	1	0	0	0	4.18965	12410	4	11927	4	9535	3	10402	4	7508	3	14335	5	30584	10	17796	6	0	1	0	0	0	0	0	0	0
352	119950	31/01/2003	135000	20/08/2009	0.125469	2393	11.6948	11.813	68	0	0	0	1	0	0	0	4.21951	5323	2	6543	2	5585	2	11652	4	3370	2	3820	2	20984	7	2445	1	0	0	0	1	0	0	0	0	0
353	87500	31/08/2007	91500	19/12/2008	0.0457143	476	11.3794	11.4241	59	0	0	0	1	0	0	0	4.07754	10044	4	12403	4	5986	2	23527	8	6053	2	11321	4	31529	10	3472	2	0	1	0	0	0	0	0	0	0
354	51500	1998-09-09	125000	18/01/2008	1.42718	3418	10.8493	11.7361	52	0	0	0	0	1	0	0	3.95124	13407	5	12802	4	18245	6	19929	7	15451	5	11899	4	12915	4	2228	1	0	0	0	0	1	0	0	0	0
355	170000	14/02/2000	430000	30/05/2008	1.52941	3028	12.0436	12.9715	35	0	0	0	0	0	1	0	3.55535	14975	5	18753	6	12318	4	28060	9	9099	3	13752	5	5647	2	16496	6	0	0	0	0	1	0	0	0	0
356	65000	14/02/2000	160000	28/07/2011	1.46154	4182	11.0821	11.9829	50	0	0	0	0	1	0	0	3.91202	15511	5	31137	10	32812	10	13695	5	17534	6	15729	5	220	1	5669	2	0	0	0	0	1	0	0	0	0
357	74000	2006-10-10	80000	2008-10-10	0.0810811	731	11.2118	11.2898	64	0	0	0	1	0	0	0	4.15888	3543	2	5389	2	3502	2	6957	3	464	1	6940	3	7061	3	19682	6	0	1	0	0	0	0	0	0	0
358	102750	28/06/2002	112500	2010-05-02	0.0948905	2779	11.5401	11.6307	76	0	0	1	0	0	0	0	4.33073	6304	2	7341	3	6060	2	7557	3	1346	1	11562	4	24041	8	11113	4	0	1	0	0	0	0	0	0	0
359	147500	18/06/2007	142000	17/10/2011	-0.0372881	1582	11.9016	11.8636	56	0	0	0	1	0	0	0	4.02535	20768	7	19388	6	19682	6	19821	7	19911	7	17679	6	25055	8	9057	3	0	0	0	0	0	0	0	1	0
360	80000	1995-09-01	185000	20/05/2011	1.3125	5975	11.2898	12.1281	71	0	0	1	0	0	0	0	4.26268	27754	9	30252	10	28531	9	27797	9	29126	9	31163	10	3022	1	29601	10	0	0	0	0	0	0	0	1	0
361	43500	1999-12-04	107500	31/03/2011	1.47126	4371	10.6805	11.5852	46	0	0	0	0	1	0	0	3.82864	28130	9	23922	8	23997	8	21390	7	26548	9	29998	10	28747	9	18267	6	0	0	0	0	0	1	0	0	0
362	32000	28/07/1998	95000	24/01/2008	1.96875	3467	10.3735	11.4616	60	0	0	0	1	0	0	0	4.09434	3873	2	7522	3	10753	4	4287	2	2346	1	2372	1	3566	2	2125	1	0	0	0	1	0	0	0	0	0
363	104000	2005-12-05	92500	2010-10-09	-0.110577	1947	11.5521	11.435	80	0	0	1	0	0	0	0	4.38203	1795	1	2765	1	2948	1	3588	2	1750	1	1571	1	20016	7	1175	1	0	0	1	0	0	0	0	0	0
364	46000	21/06/2004	89950	13/07/2010	0.955435	2213	10.7364	11.407	73	0	0	1	0	0	0	0	4.29046	2425	1	2915	1	1803	1	2608	1	2147	1	3889	2	19636	6	11057	4	0	0	0	0	0	1	0	0	0
365	225000	22/06/2007	192500	28/08/2009	-0.144444	798	12.3239	12.1679	86	0	1	0	0	0	0	0	4.45435	19739	7	22173	7	24068	8	22867	7	18181	6	3557	2	16729	6	16550	6	0	0	0	0	0	0	1	0	0
366	89000	21/06/2007	93000	16/06/2009	0.0449438	726	11.3964	11.4404	1	0	0	0	0	0	0	1	0	3516	2	8979	3	9917	4	1715	1	1107	1	2167	1	5880	2	4765	2	0	0	0	1	0	0	0	0	0
367	310000	2007-10-04	445000	31/08/2010	0.435484	1239	12.6443	13.0058	49	0	0	0	0	1	0	0	3.89182	17611	6	30846	10	32665	10	32629	10	15612	5	11464	4	12113	4	43	1	0	0	0	0	0	0	1	0	0
368	479000	2003-03-10	448000	2009-08-04	-0.0647182	2014	13.0795	13.0125	77	0	0	1	0	0	0	0	4.34381	32471	10	32179	10	32411	10	30663	10	31734	10	25971	8	21272	7	26438	9	0	1	0	0	0	0	0	0	0
369	45000	1998-11-09	113000	2008-04-04	1.51111	3493	10.7144	11.6351	67	0	0	0	1	0	0	0	4.20469	3763	2	4122	2	2971	1	5641	2	1602	1	6901	3	22005	7	10124	4	0	1	0	0	0	0	0	0	0
370	150000	1997-10-12	295000	2012-05-01	0.966667	5139	11.9184	12.5947	58	0	0	0	1	0	0	0	4.06044	25738	8	29677	10	25458	8	28236	9	18154	6	9945	4	15357	5	24771	8	0	1	0	0	0	0	0	0	0
371	95000	2003-07-02	103000	2011-08-11	0.0842105	3196	11.4616	11.5425	35	0	0	0	0	0	1	0	3.55535	22762	7	21110	7	15359	5	22277	7	21402	7	25531	8	25357	8	15876	5	0	0	0	0	0	0	0	1	0
372	36500	2001-10-08	88000	29/01/2010	1.41096	3094	10.5051	11.3851	1	0	0	0	0	0	0	1	0	19651	6	16410	5	15103	5	24837	8	18322	6	15405	5	27359	9	13218	5	0	1	0	0	0	0	0	0	0
373	83000	20/07/2007	115000	24/10/2008	0.385542	462	11.3266	11.6527	74	0	0	1	0	0	0	0	4.30407	16390	5	15335	5	17706	6	16528	6	12175	4	23684	8	20004	7	5778	2	0	0	0	0	1	0	0	0	0
374	45500	2005-08-04	57000	31/01/2008	0.252747	1028	10.7255	10.9508	52	0	0	0	0	1	0	0	3.95124	3454	2	4396	2	4840	2	5390	2	4219	2	2305	1	21353	7	1120	1	0	0	1	0	0	0	0	0	0
375	170000	30/08/2005	135999	2010-12-10	-0.200006	1869	12.0436	11.8204	31	0	0	0	0	0	1	0	3.43399	21711	7	20049	7	21719	7	14662	5	24692	8	16250	5	11123	4	27295	9	0	0	0	0	0	0	1	0	0
376	38000	1996-08-10	100000	2008-06-11	1.63158	4412	10.5453	11.5129	54	0	0	0	0	1	0	0	3.98898	26998	9	24580	8	24599	8	22438	7	23114	8	32537	10	20711	7	15205	5	0	0	0	1	0	0	0	0	0
377	87500	31/08/2007	91500	19/12/2008	0.0457143	476	11.3794	11.4241	59	0	0	0	1	0	0	0	4.07754	10044	4	12403	4	5986	2	23527	8	6053	2	11321	4	31529	10	3472	2	0	1	0	0	0	0	0	0	0
378	137000	26/04/2002	215000	30/09/2010	0.569343	3079	11.8277	12.2784	72	0	0	1	0	0	0	0	4.27667	30298	10	24890	8	29321	9	28919	9	29627	10	29062	9	18806	6	21758	7	0	0	0	0	0	0	0	1	0
379	95000	13/08/2003	122000	2009-11-03	0.284211	2037	11.4616	11.7118	72	0	0	1	0	0	0	0	4.27667	18060	6	24523	8	23747	8	31872	10	5162	2	15707	5	11254	4	7679	3	0	1	0	0	0	0	0	0	0
380	82500	2004-11-06	100000	27/06/2008	0.212121	1477	11.3206	11.5129	44	0	0	0	0	1	0	0	3.78419	26855	9	26244	8	28781	9	28505	9	13048	4	20386	7	32038	10	13945	5	0	1	0	0	0	0	0	0	0
381	32000	28/01/2002	75000	2008-01-10	1.34375	2438	10.3735	11.2252	63	0	0	0	1	0	0	0	4.14313	24214	8	21750	7	21529	7	18251	6	14135	5	26108	8	26418	9	26440	9	0	0	1	0	0	0	0	0	0
382	85000	2001-10-08	140000	30/04/2008	0.647059	2455	11.3504	11.8494	78	0	0	1	0	0	0	0	4.35671	9608	3	9659	3	10321	4	16583	6	7745	3	4959	2	16947	6	6195	2	0	0	1	0	0	0	0	0	0
383	90000	2001-02-02	330000	23/05/2008	2.66667	2667	11.4076	12.7068	51	0	0	0	0	1	0	0	3.93183	14792	5	29512	9	32169	10	8409	3	7828	3	4620	2	13712	5	3958	2	0	0	1	0	0	0	0	0	0
384	72000	21/04/1998	191000	23/03/2010	1.65278	4354	11.1844	12.16	73	0	0	1	0	0	0	0	4.29046	32816	10	32638	10	32398	10	32225	10	29238	9	31813	10	26337	9	30769	10	0	0	1	0	0	0	0	0	0
385	44950	1995-10-02	118500	28/01/2008	1.63626	4735	10.7133	11.6827	63	0	0	0	1	0	0	0	4.14313	30507	10	30709	10	28648	9	22842	7	24755	8	32079	10	18464	6	25773	8	0	1	0	0	0	0	0	0	0
386	94995	20/10/2000	120000	16/11/2010	0.263224	3679	11.4616	11.6952	80	0	0	1	0	0	0	0	4.38203	10848	4	9670	3	10237	4	27175	9	2255	1	10754	4	30302	10	12248	4	0	1	0	0	0	0	0	0	0
387	165000	31/07/2001	175000	13/02/2009	0.0606061	2754	12.0137	12.0725	38	0	0	0	0	0	1	0	3.63759	12473	4	15393	5	10887	4	31837	10	17048	6	3993	2	16842	6	2573	1	0	0	0	0	1	0	0	0	0
388	89000	22/04/2005	70000	2012-03-01	-0.213483	2447	11.3964	11.1563	47	0	0	0	0	1	0	0	3.85015	7454	3	6948	3	3999	2	11912	4	3107	1	10649	4	27985	9	23732	8	1	0	0	0	0	0	0	0	0
389	91000	28/11/2006	100000	18/07/2008	0.0989011	598	11.4186	11.5129	74	0	0	1	0	0	0	0	4.30407	4031	2	5453	2	4994	2	4421	2	468	1	9156	3	19722	7	10877	4	0	1	0	0	0	0	0	0	0
390	153000	2005-08-07	144950	15/03/2010	-0.0526144	1711	11.9382	11.8841	72	0	0	1	0	0	0	0	4.27667	26778	9	29161	9	26291	9	28179	9	23061	8	30946	10	4658	2	25448	8	0	1	0	0	0	0	0	0	0
391	160000	2003-11-06	185000	26/08/2011	0.15625	2998	11.9829	12.1281	48	0	0	0	0	1	0	0	3.8712	27763	9	28390	9	30178	10	21825	7	22773	7	20857	7	17638	6	17044	6	0	0	1	0	0	0	0	0	0
392	59950	1998-01-07	180000	31/03/2011	2.0025	4656	11.0013	12.1007	63	0	0	0	1	0	0	0	4.14313	26912	9	29964	10	32203	10	30221	10	17425	6	20807	7	13688	5	10836	4	0	0	1	0	0	0	0	0	0
393	140000	2003-04-04	195000	16/01/2012	0.392857	3209	11.8494	12.1808	69	0	0	1	0	0	0	0	4.23411	27132	9	30725	10	30234	10	31541	10	20868	7	19049	6	20415	7	6752	3	0	0	1	0	0	0	0	0	0
394	80000	1995-09-01	185000	20/05/2011	1.3125	5975	11.2898	12.1281	71	0	0	1	0	0	0	0	4.26268	27754	9	30252	10	28531	9	27797	9	29126	9	31163	10	3022	1	29601	10	0	0	0	0	0	0	0	1	0
395	54995	2003-09-05	58995	2010-01-04	0.0727339	2519	10.915	10.9852	75	0	0	1	0	0	0	0	4.31749	4702	2	9002	3	7897	3	679	1	6092	2	3030	1	17959	6	4896	2	0	0	0	0	0	1	0	0	0
396	44000	20/02/1998	94500	17/07/2009	1.14773	4165	10.6919	11.4564	60	0	0	0	1	0	0	0	4.09434	14310	5	13594	5	8210	3	31517	10	12897	4	31312	10	2609	1	28765	9	0	0	1	0	0	0	0	0	0
397	87500	31/08/2007	91500	19/12/2008	0.0457143	476	11.3794	11.4241	59	0	0	0	1	0	0	0	4.07754	10044	4	12403	4	5986	2	23527	8	6053	2	11321	4	31529	10	3472	2	0	1	0	0	0	0	0	0	0
398	92995	2004-01-11	91000	2008-12-12	-0.0214528	1502	11.4403	11.4186	38	0	0	0	0	0	1	0	3.63759	8792	3	7987	3	10105	4	9463	3	13167	5	1439	1	28476	9	9022	3	0	0	0	0	0	1	0	0	0
399	119000	22/09/2006	112000	19/11/2010	-0.0588235	1519	11.6869	11.6263	58	0	0	0	1	0	0	0	4.06044	13838	5	14077	5	17181	6	15278	5	9547	3	9711	3	22136	7	6135	2	0	0	0	0	1	0	0	0	0
400	124000	21/07/2005	130000	23/09/2011	0.0483871	2255	11.728	11.7753	61	0	0	0	1	0	0	0	4.11087	16047	5	11954	4	13363	5	11297	4	17289	6	23361	8	13196	5	28206	9	0	0	0	0	0	0	0	1	0
401	92995	2004-01-11	91000	2008-12-12	-0.0214528	1502	11.4403	11.4186	38	0	0	0	0	0	1	0	3.63759	8792	3	7987	3	10105	4	9463	3	13167	5	1439	1	28476	9	9022	3	0	0	0	0	0	1	0	0	0
402	157500	2004-07-04	175000	22/12/2010	0.111111	2450	11.9672	12.0725	63	0	0	0	1	0	0	0	4.14313	28408	9	31208	10	27357	9	23564	8	26747	9	32823	10	7349	3	23396	8	0	0	1	0	0	0	0	0	0
403	59000	2001-08-06	113000	26/09/2011	0.915254	3762	10.9853	11.6351	54	0	0	0	0	1	0	0	3.98898	9968	4	8735	3	10548	4	1784	1	14986	5	17220	6	15380	5	27205	9	0	0	0	0	0	1	0	0	0
404	124000	2006-01-09	102000	2011-01-07	-0.177419	1764	11.728	11.5327	87	0	1	0	0	0	0	0	4.46591	15431	5	18972	6	21599	7	10391	4	12361	4	10047	4	11309	4	10077	4	0	0	0	1	0	0	0	0	0
405	44700	26/06/2002	107000	21/01/2008	1.39374	2035	10.7077	11.5806	73	0	0	1	0	0	0	0	4.29046	10455	4	7658	3	8040	3	10341	4	8440	3	9452	3	30852	10	20644	7	1	0	0	0	0	0	0	0	0
406	119950	2002-02-08	205000	20/10/2009	0.709045	2636	11.6948	12.2308	69	0	0	1	0	0	0	0	4.23411	14464	5	12988	4	12429	4	19594	6	9300	3	11914	4	31667	10	9679	3	0	1	0	0	0	0	0	0	0
407	60000	15/04/2003	95000	2008-06-06	0.583333	1879	11.0021	11.4616	79	0	0	1	0	0	0	0	4.36945	6906	3	9581	3	3312	2	23669	8	4871	2	13020	4	30494	10	1025	1	0	1	0	0	0	0	0	0	0
408	184950	15/07/2004	198000	2009-02-12	0.0705596	1966	12.1278	12.196	70	0	0	1	0	0	0	0	4.2485	32686	10	31263	10	31712	10	31224	10	31430	10	27121	9	24361	8	31889	10	0	0	0	0	0	0	0	1	0
409	82500	28/09/2007	72000	15/07/2011	-0.127273	1386	11.3206	11.1844	47	0	0	0	0	1	0	0	3.85015	11607	4	13288	5	15064	5	11292	4	16016	5	3626	2	20883	7	4035	2	0	0	0	1	0	0	0	0	0
410	56000	14/02/2001	105000	2011-01-11	0.875	3912	10.9331	11.5617	69	0	0	1	0	0	0	0	4.23411	24237	8	18840	6	18492	6	18013	6	19295	6	25551	8	30723	10	31031	10	0	0	0	1	0	0	0	0	0
411	154450	2004-01-07	117000	2011-08-08	-0.242473	2594	11.9476	11.6699	82	0	1	0	0	0	0	0	4.40672	25476	8	25654	8	26325	9	29698	10	25598	8	15192	5	8872	3	18730	6	0	0	1	0	0	0	0	0	0
412	73000	30/05/2001	95000	2009-04-09	0.30137	3019	11.1982	11.4616	81	0	1	0	0	0	0	0	4.39445	6676	3	8468	3	10882	4	6141	2	10384	4	2996	1	5091	2	4799	2	0	0	0	0	0	0	0	1	0
413	50500	2001-02-02	80000	2009-03-09	0.584158	3135	10.8297	11.2898	63	0	0	0	1	0	0	0	4.14313	13251	5	14081	5	17691	6	18739	6	19901	7	9467	3	4782	2	4593	2	0	0	0	0	0	0	0	1	0
414	123950	29/10/2004	109000	22/07/2011	-0.120613	2457	11.7276	11.5991	72	0	0	1	0	0	0	0	4.27667	20655	7	23645	8	29593	10	19350	6	22571	7	13743	5	6550	2	8209	3	0	0	0	0	0	0	0	1	0
415	129950	30/05/2003	155000	18/03/2010	0.192766	2484	11.7749	11.9512	58	0	0	0	1	0	0	0	4.06044	18092	6	15771	5	22333	7	19939	7	23399	8	14590	5	5508	2	13187	5	0	0	0	0	0	0	0	1	0
416	109750	22/05/2002	140000	26/07/2010	0.275626	2987	11.606	11.8494	69	0	0	1	0	0	0	0	4.23411	12969	4	12973	4	18874	6	13607	5	17824	6	3994	2	11239	4	7657	3	0	0	0	0	0	0	0	1	0
417	140000	27/02/2004	150000	2010-04-10	0.0714286	2411	11.8494	11.9184	29	0	0	0	0	0	1	0	3.3673	13954	5	18903	6	21609	7	21086	7	23591	8	7321	3	4750	2	1648	1	0	0	0	0	0	0	0	1	0
418	153000	31/07/2006	153500	2010-12-08	0.00326797	1473	11.9382	11.9415	63	0	0	0	1	0	0	0	4.14313	20655	7	23645	8	29593	10	19350	6	22571	7	13743	5	6550	2	8209	3	0	0	0	0	0	0	0	1	0
419	86000	19/04/2002	147500	2010-02-07	0.715116	2996	11.3621	11.9016	59	0	0	0	1	0	0	0	4.07754	14239	5	14257	5	17804	6	11749	4	22052	7	3054	1	16463	6	12311	4	0	0	0	0	0	0	0	1	0
420	354995	29/09/2005	360000	15/10/2010	0.0140988	1842	12.7799	12.7939	83	0	1	0	0	0	0	0	4.41884	26038	8	20668	7	22866	7	26501	9	24683	8	23250	8	20696	7	19227	6	0	0	0	0	0	0	0	1	0
421	140500	23/05/1997	239000	27/01/2012	0.701068	5362	11.853	12.3842	78	0	0	1	0	0	0	0	4.35671	18195	6	23872	8	20813	7	24754	8	26769	9	1511	1	7497	3	21869	7	0	0	0	0	0	0	0	1	0
422	102500	17/02/2006	105000	2010-01-11	0.0243902	1718	11.5376	11.5617	40	0	0	0	0	1	0	0	3.68888	9258	3	11430	4	13653	5	9770	3	10703	4	2633	1	3622	2	17069	6	0	0	0	0	0	0	0	1	0
423	140000	2008-01-07	120000	15/04/2011	-0.142857	1018	11.8494	11.6952	78	0	0	1	0	0	0	0	4.35671	18092	6	15771	5	22333	7	19939	7	23399	8	14590	5	5508	2	13187	5	0	0	0	0	0	0	0	1	0
424	110000	2006-04-08	107000	2011-02-09	-0.0272727	1855	11.6082	11.5806	76	0	0	1	0	0	0	0	4.33073	9856	4	9404	3	10990	4	6863	3	12490	4	9701	3	8506	3	13254	5	0	0	0	0	0	0	0	1	0
425	45000	31/08/1995	112500	26/06/2009	1.5	5048	10.7144	11.6307	56	0	0	0	1	0	0	0	4.02535	10288	4	10368	4	17182	6	21764	7	18401	6	629	1	9457	3	4981	2	0	0	0	0	0	0	0	1	0
426	67950	2002-09-08	77000	22/01/2010	0.133186	2723	11.1265	11.2516	51	0	0	0	0	1	0	0	3.93183	18092	6	15771	5	22333	7	19939	7	23399	8	14590	5	5508	2	13187	5	0	0	0	0	0	0	0	1	0
427	160000	21/03/2003	164000	15/03/2008	0.025	1821	11.9829	12.0076	73	0	0	1	0	0	0	0	4.29046	12525	4	11840	4	16108	5	13430	5	17977	6	6809	3	9209	3	7543	3	0	0	0	0	0	0	0	1	0
428	179950	22/05/2002	229800	18/09/2009	0.277021	2676	12.1004	12.345	63	0	0	0	1	0	0	0	4.14313	18749	6	15479	5	22661	7	22672	7	20624	7	5983	2	16641	6	14758	5	0	0	0	0	0	0	0	1	0
429	123950	29/10/2004	109000	22/07/2011	-0.120613	2457	11.7276	11.5991	72	0	0	1	0	0	0	0	4.27667	20655	7	23645	8	29593	10	19350	6	22571	7	13743	5	6550	2	8209	3	0	0	0	0	0	0	0	1	0
430	36500	21/07/1995	121000	2009-11-11	2.31507	5227	10.5051	11.7035	76	0	0	1	0	0	0	0	4.33073	10288	4	10368	4	17182	6	21764	7	18401	6	629	1	9457	3	4981	2	0	0	0	0	0	0	0	1	0
431	73000	30/05/2001	95000	2009-04-09	0.30137	3019	11.1982	11.4616	81	0	1	0	0	0	0	0	4.39445	6676	3	8468	3	10882	4	6141	2	10384	4	2996	1	5091	2	4799	2	0	0	0	0	0	0	0	1	0
432	164995	21/06/2001	195000	26/10/2010	0.181854	3414	12.0137	12.1808	77	0	0	1	0	0	0	0	4.34381	24185	8	27135	9	29534	9	29694	10	30062	10	8208	3	6983	3	13700	5	0	0	0	0	0	0	0	1	0
433	27500	1999-04-10	68500	2011-01-04	1.49091	4197	10.2219	11.1346	47	0	0	0	0	1	0	0	3.85015	9379	3	14192	5	15455	5	12022	4	8628	3	5689	2	20182	7	424	1	0	0	0	1	0	0	0	0	0
434	124950	27/05/2003	153000	28/08/2009	0.22449	2285	11.7357	11.9382	55	0	0	0	1	0	0	0	4.00733	24350	8	20388	7	19782	7	24497	8	23089	8	20359	7	22223	7	19509	6	0	0	0	0	0	0	1	0	0
435	52000	15/04/1996	135000	30/01/2012	1.59615	5768	10.859	11.813	72	0	0	1	0	0	0	0	4.27667	11998	4	9787	3	12285	4	7064	3	9252	3	13806	5	17467	6	27486	9	0	0	0	0	0	1	0	0	0
436	89000	27/02/2004	110000	30/11/2009	0.235955	2103	11.3964	11.6082	51	0	0	0	0	1	0	0	3.93183	23882	8	25416	8	20743	7	21702	7	21589	7	18016	6	27837	9	10101	4	0	0	0	0	1	0	0	0	0
437	130000	24/08/2004	158000	23/07/2010	0.215385	2159	11.7753	11.9704	53	0	0	0	0	1	0	0	3.97029	12760	4	19393	6	22705	7	17727	6	18298	6	1847	1	1718	1	11688	4	0	0	0	0	1	0	0	0	0
438	115000	2007-01-06	82000	26/01/2012	-0.286957	1700	11.6527	11.3145	73	0	0	1	0	0	0	0	4.29046	19412	6	21568	7	19569	6	29576	10	18353	6	4647	2	27584	9	7913	3	0	0	0	0	1	0	0	0	0
439	70000	14/04/2000	169950	2008-04-04	1.42786	2912	11.1563	12.0433	57	0	0	0	1	0	0	0	4.04305	18695	6	15388	5	15475	5	14370	5	20530	7	24031	8	13157	5	23011	8	0	0	0	0	1	0	0	0	0
440	135995	2005-12-12	118000	2008-05-12	-0.132321	1089	11.8204	11.6784	82	0	1	0	0	0	0	0	4.40672	15683	5	13409	5	18434	6	7173	3	17257	6	15438	5	15819	5	19596	6	0	0	0	0	1	0	0	0	0
441	37000	28/08/1998	85000	24/10/2011	1.2973	4805	10.5187	11.3504	46	0	0	0	0	1	0	0	3.82864	11705	4	8008	3	8477	3	8875	3	18047	6	13681	5	18704	6	22073	7	0	0	0	0	1	0	0	0	0
442	80641	16/11/2007	74111	14/05/2010	-0.0809762	910	11.2978	11.2133	80	0	0	1	0	0	0	0	4.38203	15191	5	14429	5	19170	6	11933	4	17483	6	12046	4	20894	7	4978	2	0	0	0	0	1	0	0	0	0
443	114500	24/03/2006	86500	27/08/2010	-0.244541	1617	11.6483	11.3679	84	0	1	0	0	0	0	0	4.43082	15683	5	13409	5	18434	6	7173	3	17257	6	15438	5	15819	5	19596	6	0	0	0	0	1	0	0	0	0
444	139995	2007-09-05	125000	28/03/2008	-0.107111	324	11.8494	11.7361	75	0	0	1	0	0	0	0	4.31749	15683	5	13409	5	18434	6	7173	3	17257	6	15438	5	15819	5	19596	6	0	0	0	0	1	0	0	0	0
445	40500	30/11/2001	80000	15/12/2010	0.975309	3302	10.6091	11.2898	55	0	0	0	1	0	0	0	4.00733	17430	6	14751	5	16706	6	18264	6	11035	4	16300	5	15885	5	24109	8	0	0	0	1	0	0	0	0	0
446	31000	30/10/1998	108000	2009-10-12	2.48387	4059	10.3417	11.5899	63	0	0	0	1	0	0	0	4.14313	21462	7	24249	8	21448	7	13170	5	25515	8	13359	5	11958	4	20155	7	0	0	0	0	0	1	0	0	0
447	72495	20/04/2000	125200	2009-10-09	0.727016	3430	11.1913	11.7377	49	0	0	0	0	1	0	0	3.89182	12452	4	14141	5	16039	5	12496	4	20093	7	2576	1	11778	4	8625	3	0	0	0	0	0	1	0	0	0
448	113000	30/01/2006	100000	27/11/2009	-0.115044	1397	11.6351	11.5129	60	0	0	0	1	0	0	0	4.09434	12452	4	14141	5	16039	5	12496	4	20093	7	2576	1	11778	4	8625	3	0	0	0	0	0	1	0	0	0
449	72495	20/04/2000	125200	2009-10-09	0.727016	3430	11.1913	11.7377	49	0	0	0	0	1	0	0	3.89182	12452	4	14141	5	16039	5	12496	4	20093	7	2576	1	11778	4	8625	3	0	0	0	0	0	1	0	0	0
450	31000	30/10/1998	108000	2009-10-12	2.48387	4059	10.3417	11.5899	63	0	0	0	1	0	0	0	4.14313	21462	7	24249	8	21448	7	13170	5	25515	8	13359	5	11958	4	20155	7	0	0	0	0	0	1	0	0	0
451	115000	27/05/2005	118000	2010-01-06	0.026087	1831	11.6527	11.6784	55	0	0	0	1	0	0	0	4.00733	27510	9	29985	10	29364	9	20179	7	29752	10	16103	5	10830	4	23038	8	0	0	0	0	0	1	0	0	0
452	72495	20/04/2000	125200	2009-10-09	0.727016	3430	11.1913	11.7377	49	0	0	0	0	1	0	0	3.89182	12452	4	14141	5	16039	5	12496	4	20093	7	2576	1	11778	4	8625	3	0	0	0	0	0	1	0	0	0
453	73500	2003-04-11	63350	26/03/2009	-0.138095	1969	11.205	11.0564	58	0	0	0	1	0	0	0	4.06044	5662	2	16095	5	24734	8	2205	1	6281	2	2157	1	3302	2	274	1	0	0	0	0	1	0	0	0	0
454	30000	1995-03-11	110000	22/12/2009	2.66667	5163	10.309	11.6082	53	0	0	0	0	1	0	0	3.97029	18118	6	19122	6	21082	7	15065	5	15551	5	13053	4	19087	6	8592	3	0	0	0	0	1	0	0	0	0
455	32000	16/08/1999	95000	16/06/2008	1.96875	3227	10.3735	11.4616	35	0	0	0	0	0	1	0	3.55535	7752	3	6663	3	12299	4	9863	4	9365	3	9004	3	7670	3	2956	1	0	0	0	0	1	0	0	0	0
456	31500	23/10/1998	73000	2011-12-08	1.31746	4676	10.3577	11.1982	55	0	0	0	1	0	0	0	4.00733	11711	4	14234	5	20803	7	10524	4	8791	3	13606	5	12053	4	1985	1	0	0	0	0	1	0	0	0	0
457	139950	17/11/2006	120000	20/02/2009	-0.142551	826	11.849	11.6952	45	0	0	0	0	1	0	0	3.80666	14819	5	16627	6	23855	8	18933	6	11963	4	5655	2	19960	7	3199	1	0	0	0	0	1	0	0	0	0
458	111000	18/03/2005	100000	2011-08-04	-0.0990991	2212	11.6173	11.5129	56	0	0	0	1	0	0	0	4.02535	14819	5	16627	6	23855	8	18933	6	11963	4	5655	2	19960	7	3199	1	0	0	0	0	1	0	0	0	0
459	200000	15/12/2006	175000	29/05/2009	-0.125	896	12.2061	12.0725	75	0	0	1	0	0	0	0	4.31749	13878	5	16720	6	16689	6	12628	4	21273	7	11612	4	6404	2	5244	2	0	0	0	0	0	0	0	1	0
460	121000	2011-02-03	140000	14/12/2011	0.157025	287	11.7035	11.8494	11	0	0	0	0	0	0	1	2.3979	15189	5	15379	5	15239	5	12929	4	18674	6	17559	6	6532	2	13380	5	0	0	0	0	0	0	0	1	0
461	125950	17/07/1998	300000	15/12/2011	1.3819	4899	11.7436	12.6115	70	0	0	1	0	0	0	0	4.2485	25581	8	25660	8	24050	8	21524	7	25727	8	21152	7	8378	3	29368	9	0	0	0	0	0	0	0	1	0
462	120000	2008-07-02	105000	2009-01-12	-0.125	663	11.6952	11.5617	50	0	0	0	0	1	0	0	3.91202	29144	9	27489	9	26443	9	14629	5	30329	10	29864	10	23333	8	27271	9	0	0	0	0	0	0	0	1	0
463	199950	21/04/2006	152000	2011-04-11	-0.23981	2023	12.2058	11.9316	76	0	0	1	0	0	0	0	4.33073	14068	5	11901	4	14552	5	7894	3	19466	6	7468	3	22212	7	19244	6	0	0	0	0	0	0	0	1	0
464	179950	17/12/2004	201000	29/02/2008	0.116977	1169	12.1004	12.2111	78	0	0	1	0	0	0	0	4.35671	26087	8	24142	8	25557	8	21149	7	28305	9	20725	7	9235	3	29108	9	0	0	0	0	0	0	0	1	0
465	120000	2003-04-02	115000	2009-09-01	-0.0416667	2166	11.6952	11.6527	46	0	0	0	0	1	0	0	3.82864	20172	7	17139	6	15145	5	15174	5	19305	6	16154	5	30026	10	24635	8	0	0	0	0	0	0	0	1	0
466	120000	2002-06-12	165000	16/07/2008	0.375	2049	11.6952	12.0137	58	0	0	0	1	0	0	0	4.06044	15346	5	18731	6	20854	7	14716	5	16509	6	16449	6	13973	5	1880	1	0	0	0	0	0	0	0	1	0
467	222500	2009-05-06	258000	23/08/2011	0.159551	809	12.3127	12.4607	41	0	0	0	0	1	0	0	3.71357	11079	4	8400	3	11400	4	15231	5	14077	5	11824	4	6013	2	13894	5	0	0	0	0	0	0	1	0	0
468	133000	2002-09-08	187500	2011-06-06	0.409774	3223	11.7981	12.1415	44	0	0	0	0	1	0	0	3.78419	24420	8	20294	7	25150	8	25538	8	21760	7	19355	6	27799	9	9744	3	0	1	0	0	0	0	0	0	0
469	95000	20/08/2002	160000	2009-11-12	0.684211	2670	11.4616	11.9829	63	0	0	0	1	0	0	0	4.14313	25710	8	31152	10	32469	10	22365	7	15845	5	22232	7	17120	6	8245	3	0	1	0	0	0	0	0	0	0
470	72500	29/06/2001	117000	21/04/2011	0.613793	3583	11.1913	11.6699	76	0	0	1	0	0	0	0	4.33073	24786	8	23802	8	21784	7	29662	10	18572	6	18034	6	19319	6	17097	6	0	1	0	0	0	0	0	0	0
471	131500	14/09/2007	150000	17/04/2008	0.140684	216	11.7868	11.9184	67	0	0	0	1	0	0	0	4.20469	15131	5	11706	4	18770	6	6810	3	22266	7	11124	4	12291	4	24664	8	0	0	0	0	0	0	0	1	0
472	298000	31/07/2000	427500	17/10/2011	0.434564	4095	12.6048	12.9657	43	0	0	0	0	1	0	0	3.7612	28618	9	31268	10	31148	10	24879	8	30945	10	12718	4	10198	4	25974	8	0	0	0	0	0	0	0	1	0
473	78000	16/10/2009	90000	28/03/2011	0.153846	528	11.2645	11.4076	68	0	0	0	1	0	0	0	4.21951	26804	9	25235	8	29398	9	19796	7	25583	8	19342	6	10910	4	28278	9	0	0	0	0	1	0	0	0	0
474	53500	1999-08-07	87000	16/12/2011	0.626168	4544	10.8874	11.3737	75	0	0	1	0	0	0	0	4.31749	27722	9	28165	9	25278	8	12391	4	23820	8	19937	7	32305	10	31785	10	0	0	0	0	0	0	0	1	0
475	116995	23/11/2005	97500	28/09/2009	-0.166631	1405	11.6699	11.4876	79	0	0	1	0	0	0	0	4.36945	13295	5	11528	4	10707	4	10316	4	6859	3	20888	7	30243	10	21368	7	1	0	0	0	0	0	0	0	0
476	84950	21/11/2003	87500	2010-09-07	0.0300177	2422	11.3498	11.3794	63	0	0	0	1	0	0	0	4.14313	13785	5	13976	5	12245	4	10171	4	16008	5	8642	3	32064	10	9125	3	0	1	0	0	0	0	0	0	0
477	42500	2001-10-04	68000	30/04/2009	0.6	2942	10.6573	11.1273	81	0	1	0	0	0	0	0	4.39445	28402	9	26316	9	23429	8	20349	7	20996	7	31341	10	28593	9	24783	8	0	0	0	0	1	0	0	0	0
478	238000	26/03/2004	249950	13/06/2008	0.0502101	1540	12.38	12.429	74	0	0	1	0	0	0	0	4.30407	29398	9	29710	10	30029	10	32346	10	29751	10	20206	7	8043	3	25502	8	0	0	1	0	0	0	0	0	0
479	44000	25/04/2001	83500	28/09/2009	0.897727	3078	10.6919	11.3326	60	0	0	0	1	0	0	0	4.09434	12120	4	10956	4	7478	3	12672	4	7822	3	20711	7	28008	9	16985	6	0	1	0	0	0	0	0	0	0
480	223000	13/08/2004	312000	16/10/2009	0.399103	1890	12.3149	12.6508	54	0	0	0	0	1	0	0	3.98898	28102	9	29534	9	26127	8	29463	9	20202	7	31426	10	12902	4	17466	6	0	1	0	0	0	0	0	0	0
481	98000	2001-10-08	242500	29/11/2010	1.47449	3398	11.4927	12.3988	50	0	0	0	0	1	0	0	3.91202	31460	10	31238	10	31053	10	32304	10	31302	10	22042	7	21157	7	17671	6	0	0	0	0	1	0	0	0	0
482	205000	2006-05-05	203000	2011-09-09	-0.0097561	1953	12.2308	12.221	70	0	0	1	0	0	0	0	4.2485	20339	7	24563	8	26190	8	32590	10	9654	3	6405	2	29765	10	6453	2	0	1	0	0	0	0	0	0	0
483	160000	17/01/2007	167000	2010-05-03	0.04375	1143	11.9829	12.0257	48	0	0	0	0	1	0	0	3.8712	22258	7	19979	7	18992	6	18882	6	21179	7	28317	9	17137	6	15459	5	0	0	0	0	0	0	0	1	0
484	74000	1998-01-12	178000	19/08/2009	1.40541	3914	11.2118	12.0895	56	0	0	0	1	0	0	0	4.02535	27543	9	26568	9	26296	9	16963	6	28847	9	28105	9	12603	4	27152	9	0	0	0	0	0	0	0	1	0
485	162500	14/05/2007	156000	25/05/2010	-0.04	1107	11.9984	11.9576	64	0	0	0	1	0	0	0	4.15888	28996	9	27719	9	30685	10	31452	10	30819	10	22128	7	10415	4	16998	6	0	0	0	0	1	0	0	0	0
486	36000	30/10/1998	96000	16/09/2011	1.66667	4704	10.4913	11.4721	72	0	0	1	0	0	0	0	4.27667	12452	4	14141	5	16039	5	12496	4	20093	7	2576	1	11778	4	8625	3	0	0	0	0	0	1	0	0	0
487	124950	29/02/2008	110000	31/07/2009	-0.119648	518	11.7357	11.6082	65	0	0	0	1	0	0	0	4.17439	10796	4	8033	3	8537	3	9321	3	11789	4	15548	5	28275	9	10076	4	0	0	0	0	1	0	0	0	0
488	232000	2004-11-08	270000	2010-12-07	0.163793	2161	12.3545	12.5062	61	0	0	0	1	0	0	0	4.11087	7015	3	11816	4	18825	6	22328	7	12390	4	561	1	4816	2	28	1	0	0	0	0	0	0	1	0	0
489	90500	2004-05-11	89000	30/04/2010	-0.0165746	2002	11.4131	11.3964	60	0	0	0	1	0	0	0	4.09434	11690	4	14172	5	8125	3	18202	6	8587	3	6843	3	29668	10	7834	3	0	1	0	0	0	0	0	0	0
490	42000	1996-09-10	169000	2008-04-06	3.02381	4256	10.6454	12.0377	33	0	0	0	0	0	1	0	3.49651	26078	8	32507	10	32770	10	31987	10	21779	7	17622	6	8935	3	7367	3	0	0	1	0	0	0	0	0	0
491	59950	2002-12-07	98000	25/02/2011	0.634696	3150	11.0013	11.4927	59	0	0	0	1	0	0	0	4.07754	30673	10	25371	8	28946	9	20890	7	25471	8	31666	10	29178	9	30191	10	0	0	0	0	0	0	0	0	1
492	121000	22/02/2001	239950	27/09/2010	0.983058	3504	11.7035	12.3882	69	0	0	1	0	0	0	0	4.23411	15055	5	15601	5	22632	7	27968	9	21783	7	5208	2	6991	3	3509	2	0	0	0	0	0	0	1	0	0
493	59950	23/04/1999	145000	23/12/2009	1.41868	3897	11.0013	11.8845	66	0	0	0	1	0	0	0	4.18965	27852	9	21917	7	29645	10	22609	7	28925	9	15832	5	22225	7	24211	8	0	0	0	0	0	0	1	0	0
494	51500	2002-04-01	107500	2008-06-06	1.08738	2345	10.8493	11.5852	65	0	0	0	1	0	0	0	4.17439	17369	6	14769	5	14543	5	9347	3	17440	6	24242	8	28199	9	16523	6	0	0	0	0	0	0	0	0	1
495	104650	2007-02-03	92000	29/05/2009	-0.120879	819	11.5584	11.4295	84	0	1	0	0	0	0	0	4.43082	3325	2	2068	1	2806	1	2385	1	3630	2	6695	3	22010	7	24807	8	0	1	0	0	0	0	0	0	0
496	83000	23/05/2003	110500	2010-09-07	0.331325	2604	11.3266	11.6128	79	0	0	1	0	0	0	0	4.36945	5637	2	3469	2	5941	2	1322	1	11191	4	17954	6	17773	6	14108	5	0	0	0	0	0	0	0	0	1
497	75500	28/05/2003	112000	20/11/2008	0.483444	2003	11.2319	11.6263	58	0	0	0	1	0	0	0	4.06044	7643	3	14154	5	15223	5	15607	5	7400	3	97	1	18210	6	1414	1	0	0	0	1	0	0	0	0	0
498	37650	14/02/2003	69000	19/03/2009	0.832669	2225	10.5361	11.1419	62	0	0	0	1	0	0	0	4.12713	8219	3	10507	4	12375	4	5626	2	5921	2	12089	4	30162	10	1057	1	0	1	0	0	0	0	0	0	0
499	83000	23/05/2003	110500	2010-09-07	0.331325	2604	11.3266	11.6128	79	0	0	1	0	0	0	0	4.36945	5637	2	3469	2	5941	2	1322	1	11191	4	17954	6	17773	6	14108	5	0	0	0	0	0	0	0	0	1
500	199950	25/04/2004	210000	18/06/2010	0.0502626	2245	12.2058	12.2549	56	0	0	0	1	0	0	0	4.02535	26630	9	28868	9	28256	9	30051	10	28762	9	30989	10	2960	1	20602	7	0	0	0	1	0	0	0	0	0
501	27500	14/09/2001	60000	2010-10-12	1.18182	3374	10.2219	11.0021	59	0	0	0	1	0	0	0	4.07754	24091	8	24766	8	21727	7	17141	6	19328	6	29263	9	21624	7	13744	5	0	0	0	0	1	0	0	0	0
502	110000	30/11/2005	100000	2008-02-05	-0.0909091	884	11.6082	11.5129	83	0	1	0	0	0	0	0	4.41884	6602	3	6980	3	6588	3	6412	2	1593	1	23486	8	8301	3	22443	7	0	1	0	0	0	0	0	0	0
503	159500	2003-05-12	210000	26/09/2008	0.316614	1757	11.9798	12.2549	60	0	0	0	1	0	0	0	4.09434	23058	8	26513	9	29434	9	23820	8	29329	9	24368	8	13924	5	2053	1	0	0	0	0	0	0	1	0	0
504	169950	22/04/2004	185000	28/06/2010	0.0885555	2258	12.0433	12.1281	78	0	0	1	0	0	0	0	4.35671	29940	10	28128	9	31522	10	32158	10	31071	10	15669	5	16201	5	19620	6	0	0	0	0	0	0	0	1	0
505	57500	31/10/1996	135000	31/03/2011	1.34783	5264	10.9595	11.813	58	0	0	0	1	0	0	0	4.06044	24454	8	17661	6	19066	6	23721	8	26219	8	30176	10	21394	7	19311	6	0	0	0	1	0	0	0	0	0
506	349950	24/07/2006	375000	16/07/2010	0.0715817	1453	12.7655	12.8347	35	0	0	0	0	0	1	0	3.55535	5374	2	4768	2	3825	2	12052	4	3536	2	10655	4	14560	5	6861	3	0	0	1	0	0	0	0	0	0
507	172000	17/03/2006	170000	26/08/2011	-0.0116279	1988	12.0552	12.0436	77	0	0	1	0	0	0	0	4.34381	31399	10	32486	10	32832	10	24525	8	32123	10	26528	9	18873	6	18179	6	0	0	0	0	0	0	0	1	0
508	56000	2001-06-07	99000	19/10/2011	0.767857	3757	10.9331	11.5029	67	0	0	0	1	0	0	0	4.20469	6473	2	9504	3	8986	3	2824	1	6997	3	7208	3	13934	5	3548	2	0	0	0	0	0	1	0	0	0
509	84950	1999-07-12	115000	22/12/2011	0.353737	4398	11.3498	11.6527	78	0	0	1	0	0	0	0	4.35671	21451	7	19615	6	18649	6	27756	9	17747	6	7928	3	30830	10	17512	6	0	1	0	0	0	0	0	0	0
510	62000	17/12/2004	80350	18/01/2008	0.295968	1127	11.0349	11.2941	74	0	0	1	0	0	0	0	4.30407	4868	2	8306	3	5760	2	5136	2	866	1	14235	5	29434	9	2063	1	0	1	0	0	0	0	0	0	0
511	45000	28/06/2002	75000	26/08/2009	0.666667	2616	10.7144	11.2252	55	0	0	0	1	0	0	0	4.00733	1129	1	1326	1	1878	1	228	1	1012	1	3560	2	23761	8	14765	5	0	0	1	0	0	0	0	0	0
512	86950	2004-06-01	82500	27/05/2011	-0.0511788	2698	11.3731	11.3206	77	0	0	1	0	0	0	0	4.34381	16402	5	21076	7	23057	8	9456	3	20535	7	5611	2	6635	3	18664	6	0	0	0	0	0	1	0	0	0
513	66000	20/09/1999	161500	2011-01-08	1.44697	4333	11.0974	11.9923	67	0	0	0	1	0	0	0	4.20469	20757	7	29349	9	27112	9	32809	10	8808	3	5002	2	30360	10	6536	2	0	1	0	0	0	0	0	0	0
514	99000	16/05/2001	164000	20/11/2008	0.656566	2745	11.5029	12.0076	63	0	0	0	1	0	0	0	4.14313	23866	8	20377	7	22359	7	14402	5	30411	10	22502	7	13553	5	25943	8	0	0	0	0	0	0	0	1	0
515	107500	27/06/2003	156000	22/08/2008	0.451163	1883	11.5852	11.9576	75	0	0	1	0	0	0	0	4.31749	16599	6	17670	6	15835	5	21386	7	18886	6	23553	8	8011	3	5486	2	0	0	0	0	0	0	0	0	1
516	43000	30/06/1995	139950	31/07/2009	2.25465	5145	10.669	11.849	57	0	0	0	1	0	0	0	4.04305	24279	8	19008	6	20494	7	15259	5	25748	8	17395	6	31017	10	29318	9	0	0	0	1	0	0	0	0	0
517	155000	18/06/2004	162000	19/11/2010	0.0451613	2345	11.9512	11.9954	66	0	0	0	1	0	0	0	4.18965	19114	6	14972	5	16302	5	22974	7	14064	5	23215	8	28427	9	11112	4	0	0	1	0	0	0	0	0	0
518	117500	21/04/2006	130000	22/10/2009	0.106383	1280	11.6742	11.7753	66	0	0	0	1	0	0	0	4.18965	21218	7	19302	6	20034	7	21758	7	20330	7	16148	5	24033	8	10380	4	0	0	1	0	0	0	0	0	0
519	101500	21/07/2004	80000	23/09/2011	-0.211823	2620	11.5278	11.2898	85	0	1	0	0	0	0	0	4.44265	4981	2	6388	2	4620	2	5846	2	2987	1	9080	3	17117	6	4282	2	0	0	1	0	0	0	0	0	0
520	218000	22/10/2004	192000	2011-11-04	-0.119266	2362	12.2923	12.1653	39	0	0	0	0	1	0	0	3.66356	2549	1	4028	2	5696	2	3139	1	3945	2	2933	1	11320	4	123	1	0	0	0	1	0	0	0	0	0
521	112000	2004-08-11	130000	2008-04-02	0.160714	1183	11.6263	11.7753	52	0	0	0	0	1	0	0	3.95124	2604	1	3672	2	3986	2	3574	2	1463	1	1586	1	31606	10	2575	1	0	1	0	0	0	0	0	0	0
522	35000	18/12/2003	66500	24/06/2008	0.9	1650	10.4631	11.105	57	0	0	0	1	0	0	0	4.04305	1953	1	2805	1	2970	1	1588	1	2180	1	6243	2	31387	10	540	1	0	1	0	0	0	0	0	0	0
523	55950	31/01/2003	115000	28/05/2010	1.05541	2674	10.9322	11.6527	55	0	0	0	1	0	0	0	4.00733	26794	9	27701	9	24815	8	26252	8	15457	5	25071	8	22322	7	17714	6	0	0	1	0	0	0	0	0	0
524	93000	21/01/2000	191250	27/06/2011	1.05645	4175	11.4404	12.1613	80	0	0	1	0	0	0	0	4.38203	9216	3	12310	4	19354	6	16014	5	18338	6	4050	2	4551	2	384	1	0	0	0	0	0	0	1	0	0
525	105000	25/03/2004	80000	30/10/2009	-0.238095	2045	11.5617	11.2898	59	0	0	0	1	0	0	0	4.07754	16655	6	15802	5	13414	5	25373	8	18723	6	12220	4	10802	4	12873	4	0	0	0	0	0	0	0	1	0
526	36000	31/01/2000	100000	23/05/2008	1.77778	3035	10.4913	11.5129	61	0	0	0	1	0	0	0	4.11087	21684	7	22243	7	24219	8	8340	3	23046	8	27243	9	14944	5	17793	6	0	0	0	0	0	1	0	0	0
527	154000	2004-09-07	185000	16/08/2010	0.201299	2229	11.9447	12.1281	52	0	0	0	0	1	0	0	3.95124	6454	2	3526	2	7238	3	17721	6	14038	5	9781	3	1957	1	7960	3	0	0	0	0	0	0	1	0	0
528	120000	15/04/2005	122000	2012-02-02	0.0166667	2484	11.6952	11.7118	67	0	0	0	1	0	0	0	4.20469	31459	10	28548	9	29261	9	27584	9	29425	9	23056	8	22229	7	31842	10	0	0	0	1	0	0	0	0	0
529	89995	29/10/2004	112500	31/07/2008	0.250069	1371	11.4075	11.6307	76	0	0	1	0	0	0	0	4.33073	18548	6	17422	6	18255	6	9828	3	25363	8	18302	6	12270	4	18981	6	0	0	0	0	0	0	0	1	0
530	159950	21/04/2006	117950	29/11/2011	-0.262582	2048	11.9826	11.678	81	0	1	0	0	0	0	0	4.39445	26193	8	28574	9	27402	9	28814	9	30324	10	21160	7	5293	2	16381	5	0	0	0	0	1	0	0	0	0
531	119000	18/12/2002	145000	23/04/2010	0.218487	2683	11.6869	11.8845	60	0	0	0	1	0	0	0	4.09434	12452	4	14141	5	16039	5	12496	4	20093	7	2576	1	11778	4	8625	3	0	0	0	0	0	1	0	0	0
532	106000	15/03/2002	108000	2010-08-01	0.0188679	2856	11.5712	11.5899	64	0	0	0	1	0	0	0	4.15888	13516	5	9770	3	16854	6	11874	4	23596	8	6873	3	11612	4	13208	5	0	0	0	0	0	1	0	0	0
533	122000	22/12/2008	110000	14/05/2010	-0.0983607	508	11.7118	11.6082	40	0	0	0	0	1	0	0	3.68888	10627	4	9712	3	10109	4	11841	4	12981	4	10941	4	31318	10	2779	1	0	0	0	0	0	0	0	0	1
534	138000	22/08/2003	120000	28/10/2011	-0.130435	2989	11.835	11.6952	50	0	0	0	0	1	0	0	3.91202	17404	6	21202	7	25790	8	12612	4	28308	9	2137	1	18170	6	8897	3	0	0	0	0	0	1	0	0	0
535	175000	1997-12-12	381500	25/09/2009	1.18	4305	12.0725	12.8519	64	0	0	0	1	0	0	0	4.15888	32343	10	31554	10	29514	9	32630	10	22897	7	30461	10	28946	9	28310	9	0	1	0	0	0	0	0	0	0
536	53995	26/01/2001	72500	2008-05-09	0.342717	2779	10.8966	11.1913	67	0	0	0	1	0	0	0	4.20469	2866	1	3382	2	4527	2	2268	1	1051	1	10211	4	6072	2	11908	4	0	1	0	0	0	0	0	0	0
537	41000	1996-04-10	130000	19/09/2008	2.17073	4368	10.6213	11.7753	69	0	0	1	0	0	0	0	4.23411	1257	1	1700	1	2162	1	2493	1	1040	1	4606	2	5252	2	4125	2	0	0	0	0	0	0	0	1	0
538	131500	1996-12-08	430000	2011-09-09	2.26996	5506	11.7868	12.9715	78	0	0	1	0	0	0	0	4.35671	17611	6	30846	10	32665	10	32629	10	15612	5	11464	4	12113	4	43	1	0	0	0	0	0	0	1	0	0
539	41500	29/03/1995	138000	2008-05-03	2.3253	4725	10.6334	11.835	65	0	0	0	1	0	0	0	4.17439	21455	7	27350	9	29414	9	22532	7	19157	6	16358	5	12414	4	3616	2	0	0	1	0	0	0	0	0	0
540	57500	21/11/2003	74000	14/10/2011	0.286957	2884	10.9595	11.2118	48	0	0	0	0	1	0	0	3.8712	6459	2	8742	3	5475	2	4355	2	2666	1	10305	4	19864	7	14645	5	0	0	0	1	0	0	0	0	0
541	120000	16/11/2009	135000	21/12/2010	0.125	400	11.6952	11.813	40	0	0	0	0	1	0	0	3.68888	18631	6	16005	5	16980	6	15061	5	20314	7	22238	7	10261	4	21297	7	0	0	0	0	0	0	0	1	0
542	54000	22/06/1999	154950	31/01/2011	1.86944	4241	10.8967	11.9509	64	0	0	0	1	0	0	0	4.15888	11015	4	28779	9	31988	10	15938	5	9774	3	4850	2	198	1	2017	1	0	0	0	0	1	0	0	0	0
543	51500	1998-09-09	125000	18/01/2008	1.42718	3418	10.8493	11.7361	52	0	0	0	0	1	0	0	3.95124	13407	5	12802	4	18245	6	19929	7	15451	5	11899	4	12915	4	2228	1	0	0	0	0	1	0	0	0	0
544	150000	19/12/2002	195000	2008-04-04	0.3	1933	11.9184	12.1808	70	0	0	1	0	0	0	0	4.2485	12790	4	14143	5	16974	6	19457	6	15937	5	6327	2	4416	2	7868	3	0	0	0	0	0	0	1	0	0
545	85000	30/01/2004	125500	25/02/2011	0.476471	2583	11.3504	11.7401	69	0	0	1	0	0	0	0	4.23411	5954	2	9828	3	7449	3	19028	6	1988	1	4203	2	13761	5	1484	1	0	1	0	0	0	0	0	0	0
546	71500	17/12/2004	88750	24/06/2009	0.241259	1650	11.1775	11.3936	73	0	0	1	0	0	0	0	4.29046	1027	1	2313	1	1281	1	4442	2	814	1	77	1	21221	7	3498	2	0	1	0	0	0	0	0	0	0
547	43000	20/07/2001	55000	21/10/2011	0.27907	3745	10.669	10.9151	44	0	0	0	0	1	0	0	3.78419	5257	2	4916	2	3955	2	5205	2	5737	2	3653	2	32465	10	10387	4	0	0	1	0	0	0	0	0	0
548	160000	31/01/2002	215000	25/08/2010	0.34375	3128	11.9829	12.2784	59	0	0	0	1	0	0	0	4.07754	15809	5	24723	8	25882	8	28169	9	8281	3	3395	2	14516	5	3712	2	0	0	0	0	1	0	0	0	0
549	198000	19/12/2008	176000	23/06/2010	-0.111111	551	12.196	12.0782	81	0	1	0	0	0	0	0	4.39445	1878	1	3838	2	2758	1	7320	3	2727	1	683	1	8836	3	619	1	0	0	0	0	0	0	0	0	1
550	154000	2004-09-07	185000	16/08/2010	0.201299	2229	11.9447	12.1281	52	0	0	0	0	1	0	0	3.95124	6454	2	3526	2	7238	3	17721	6	14038	5	9781	3	1957	1	7960	3	0	0	0	0	0	0	1	0	0
551	106000	21/03/2003	120000	2010-02-07	0.132075	2660	11.5712	11.6952	77	0	0	1	0	0	0	0	4.34381	19694	6	22109	7	24335	8	11065	4	21699	7	12995	4	12565	4	13416	5	0	0	0	0	0	0	0	0	1
552	68000	2006-04-12	70000	13/03/2008	0.0294118	465	11.1273	11.1563	47	0	0	0	0	1	0	0	3.85015	23579	8	22760	7	19978	7	15940	5	23835	8	26950	9	23145	8	13968	5	0	0	0	0	0	0	0	0	1
553	270000	2002-02-04	480000	13/07/2010	0.777778	3024	12.5062	13.0815	57	0	0	0	1	0	0	0	4.04305	27888	9	22407	7	27004	9	27891	9	28533	9	17471	6	32225	10	13762	5	0	0	0	0	0	0	0	0	1
554	24500	1999-05-02	55000	22/05/2008	1.2449	3394	10.1064	10.9151	56	0	0	0	1	0	0	0	4.02535	3020	1	7715	3	2892	1	4758	2	2917	1	6689	3	2845	1	2245	1	0	0	1	0	0	0	0	0	0
555	27000	2001-05-04	70000	2009-03-08	1.59259	3042	10.2036	11.1563	41	0	0	0	0	1	0	0	3.71357	9644	3	7321	3	6162	2	12468	4	3877	2	15205	5	30110	10	30868	10	1	0	0	0	0	0	0	0	0
556	68250	2000-11-02	117000	2011-01-07	0.714286	4158	11.1309	11.6699	78	0	0	1	0	0	0	0	4.35671	29124	9	29373	9	27954	9	30866	10	26589	9	23909	8	11875	4	20168	7	0	1	0	0	0	0	0	0	0
557	114945	20/08/2010	114945	15/08/2011	0	360	11.6522	11.6522	79	0	0	1	0	0	0	0	4.36945	27762	9	26058	8	25263	8	30347	10	23780	8	24548	8	12739	4	22040	7	0	0	0	1	0	0	0	0	0
558	40000	27/03/1997	101000	18/08/2008	1.525	4162	10.5966	11.5229	76	0	0	1	0	0	0	0	4.33073	16551	6	17877	6	14390	5	17235	6	13487	5	19787	7	14554	5	9909	4	0	0	1	0	0	0	0	0	0
559	55950	31/01/2003	115000	28/05/2010	1.05541	2674	10.9322	11.6527	55	0	0	0	1	0	0	0	4.00733	26794	9	27701	9	24815	8	26252	8	15457	5	25071	8	22322	7	17714	6	0	0	1	0	0	0	0	0	0
560	39000	1997-12-06	95000	23/09/2011	1.4359	5216	10.5713	11.4616	51	0	0	0	0	1	0	0	3.93183	7400	3	6249	2	4005	2	11552	4	5425	2	9977	4	15180	5	27522	9	0	0	1	0	0	0	0	0	0
561	44000	20/02/1998	94500	17/07/2009	1.14773	4165	10.6919	11.4564	60	0	0	0	1	0	0	0	4.09434	14310	5	13594	5	8210	3	31517	10	12897	4	31312	10	2609	1	28765	9	0	0	1	0	0	0	0	0	0
562	120000	2008-11-01	109000	2009-06-10	-0.0916667	634	11.6952	11.5991	65	0	0	0	1	0	0	0	4.17439	26320	9	24216	8	25822	8	23039	8	19117	6	16885	6	18264	6	30021	10	0	0	0	1	0	0	0	0	0
563	44000	26/02/1999	113500	2012-12-01	1.57955	4703	10.6919	11.6396	66	0	0	0	1	0	0	0	4.18965	13103	4	13947	5	14725	5	15288	5	9084	3	11247	4	10579	4	11224	4	0	0	1	0	0	0	0	0	0
564	104000	1995-06-12	385000	21/10/2011	2.70192	5798	11.5521	12.861	44	0	0	0	0	1	0	0	3.78419	12165	4	7435	3	11842	4	8956	3	13005	4	22994	8	16937	6	17440	6	0	0	0	0	0	0	0	1	0
565	58500	1999-08-10	125000	2011-03-10	1.13675	4378	10.9768	11.7361	65	0	0	0	1	0	0	0	4.17439	28967	9	26455	9	27781	9	20690	7	24747	8	31354	10	14831	5	30292	10	0	0	0	1	0	0	0	0	0
566	125000	19/06/2006	130000	2011-08-11	0.04	1968	11.7361	11.7753	70	0	0	1	0	0	0	0	4.2485	29788	10	25456	8	25820	8	26669	9	25006	8	25979	8	32169	10	21100	7	0	1	0	0	0	0	0	0	0
567	27000	2001-05-04	70000	2009-03-08	1.59259	3042	10.2036	11.1563	41	0	0	0	0	1	0	0	3.71357	9644	3	7321	3	6162	2	12468	4	3877	2	15205	5	30110	10	30868	10	1	0	0	0	0	0	0	0	0
568	64500	2004-06-02	58000	19/05/2011	-0.100775	2659	11.0744	10.9682	44	0	0	0	0	1	0	0	3.78419	16144	5	15275	5	12956	4	13969	5	15209	5	22158	7	12226	4	17973	6	0	0	0	1	0	0	0	0	0
569	29500	31/10/1997	67500	16/06/2010	1.28814	4611	10.2921	11.1199	71	0	0	1	0	0	0	0	4.26268	14109	5	13270	5	11153	4	11011	4	10573	4	24085	8	22291	7	13386	5	0	0	0	1	0	0	0	0	0
570	40800	17/05/1996	154000	20/08/2010	2.77451	5208	10.6164	11.9447	58	0	0	0	1	0	0	0	4.06044	11793	4	11780	4	11200	4	7095	3	16730	6	9670	3	11531	4	17132	6	0	0	0	0	0	0	0	0	1
571	57500	31/10/1996	135000	31/03/2011	1.34783	5264	10.9595	11.813	58	0	0	0	1	0	0	0	4.06044	24454	8	17661	6	19066	6	23721	8	26219	8	30176	10	21394	7	19311	6	0	0	0	1	0	0	0	0	0
572	152500	24/10/2006	141000	2010-04-06	-0.0754098	1319	11.9349	11.8565	79	0	0	1	0	0	0	0	4.36945	23780	8	25267	8	25133	8	28673	9	26942	9	18646	6	5598	2	14082	5	0	1	0	0	0	0	0	0	0
573	80500	15/12/2006	68250	22/11/2011	-0.152174	1803	11.296	11.1309	70	0	0	1	0	0	0	0	4.2485	8672	3	7622	3	8787	3	10062	4	3940	2	10255	4	32634	10	8748	3	0	1	0	0	0	0	0	0	0
574	195000	18/10/1996	580000	30/06/2010	1.97436	5003	12.1808	13.2708	52	0	0	0	0	1	0	0	3.95124	17611	6	30846	10	32665	10	32629	10	15612	5	11464	4	12113	4	43	1	0	0	0	0	0	0	1	0	0
575	78750	1998-01-09	197500	16/11/2010	1.50794	4459	11.274	12.1935	72	0	0	1	0	0	0	0	4.27667	20952	7	23765	8	29045	9	24562	8	18766	6	24098	8	10236	4	3108	1	0	0	0	0	0	0	1	0	0
576	400000	25/07/2003	616000	2010-10-12	0.54	2695	12.8992	13.331	74	0	0	1	0	0	0	0	4.30407	25343	8	30230	10	31798	10	31294	10	28662	9	11076	4	21850	7	3098	1	0	0	0	0	0	0	1	0	0
577	145000	24/10/2006	130000	28/10/2011	-0.103448	1830	11.8845	11.7753	73	0	0	1	0	0	0	0	4.29046	21386	7	16010	5	18689	6	24265	8	23924	8	23076	8	7790	3	29745	10	0	0	0	0	0	0	0	1	0
578	149000	2004-07-05	160000	22/12/2008	0.0738255	1690	11.9117	11.9829	60	0	0	0	1	0	0	0	4.09434	27201	9	24159	8	25507	8	18898	6	21722	7	27704	9	16812	6	31824	10	0	0	0	1	0	0	0	0	0
579	72000	15/02/2002	130000	2010-05-11	0.805556	3185	11.1844	11.7753	71	0	0	1	0	0	0	0	4.26268	26765	9	23402	8	25199	8	15640	5	24896	8	31711	10	20139	7	23615	8	0	0	0	0	0	0	0	0	1
580	225000	26/11/2003	248446	19/05/2011	0.104204	2731	12.3239	12.423	46	0	0	0	0	1	0	0	3.82864	23473	8	21288	7	25815	8	30795	10	28732	9	11508	4	10611	4	12527	4	0	0	0	0	0	0	1	0	0
581	80995	28/04/2000	135000	2010-05-02	0.66677	3570	11.3021	11.813	73	0	0	1	0	0	0	0	4.29046	12452	4	14141	5	16039	5	12496	4	20093	7	2576	1	11778	4	8625	3	0	0	0	0	0	1	0	0	0
582	180000	20/03/2008	156000	2010-11-06	-0.133333	813	12.1007	11.9576	82	0	1	0	0	0	0	0	4.40672	12338	4	13419	5	11878	4	20099	7	6089	2	9605	3	13941	5	12831	4	0	0	0	1	0	0	0	0	0
583	37950	2001-12-10	67500	27/10/2010	0.778656	3302	10.544	11.1199	60	0	0	0	1	0	0	0	4.09434	20930	7	19606	6	20615	7	11599	4	18533	6	22115	7	27527	9	14828	5	0	0	0	1	0	0	0	0	0
584	186000	2004-10-09	179500	23/09/2008	-0.0349462	1474	12.1335	12.0979	72	0	0	1	0	0	0	0	4.27667	30226	10	28741	9	27808	9	26612	9	21788	7	27239	9	22932	7	26001	8	0	1	0	0	0	0	0	0	0
585	115000	27/01/2006	147000	18/02/2009	0.278261	1118	11.6527	11.8982	61	0	0	0	1	0	0	0	4.11087	10659	4	10765	4	11122	4	8848	3	7011	3	10840	4	29570	10	7356	3	0	1	0	0	0	0	0	0	0
586	124000	23/03/2004	111500	2011-03-06	-0.100806	2628	11.728	11.6218	79	0	0	1	0	0	0	0	4.36945	24449	8	25935	8	20588	7	29924	10	23509	8	21838	7	10635	4	14534	5	0	1	0	0	0	0	0	0	0
587	170000	19/08/2005	245000	20/08/2008	0.441176	1097	12.0436	12.409	52	0	0	0	0	1	0	0	3.95124	360	1	1741	1	588	1	2761	1	607	1	1296	1	5450	2	395	1	0	0	0	0	0	0	0	0	1
588	230000	16/02/2010	292950	2011-04-05	0.273696	442	12.3458	12.5878	53	0	0	0	0	1	0	0	3.97029	30247	10	23982	8	29594	10	30216	10	31904	10	28692	9	18641	6	19456	6	0	0	0	0	0	1	0	0	0
589	112000	2004-08-11	130000	2008-04-02	0.160714	1183	11.6263	11.7753	52	0	0	0	0	1	0	0	3.95124	2604	1	3672	2	3986	2	3574	2	1463	1	1586	1	31606	10	2575	1	0	1	0	0	0	0	0	0	0
590	59995	2002-04-01	73000	2011-01-09	0.216768	3527	11.002	11.1982	70	0	0	1	0	0	0	0	4.2485	2866	1	3382	2	4527	2	2268	1	1051	1	10211	4	6072	2	11908	4	0	1	0	0	0	0	0	0	0
591	82000	2008-04-04	69500	27/09/2011	-0.152439	1271	11.3145	11.1491	74	0	0	1	0	0	0	0	4.30407	4727	2	4448	2	6160	2	2843	1	3805	2	5500	2	22161	7	8388	3	0	0	1	0	0	0	0	0	0
592	112000	23/09/2005	114000	14/07/2010	0.0178571	1755	11.6263	11.644	73	0	0	1	0	0	0	0	4.29046	18389	6	16898	6	14596	5	21493	7	11335	4	14531	5	32781	10	15918	5	0	1	0	0	0	0	0	0	0
593	115000	28/01/2005	110000	19/11/2010	-0.0434783	2121	11.6527	11.6082	81	0	1	0	0	0	0	0	4.39445	5291	2	6057	2	7251	3	6975	3	3758	2	7178	3	2534	1	12412	4	0	0	1	0	0	0	0	0	0
594	50000	23/05/2003	75000	30/07/2010	0.5	2625	10.8198	11.2252	71	0	0	1	0	0	0	0	4.26268	4477	2	6395	2	4924	2	1358	1	3224	1	5681	2	14502	5	18804	6	0	0	0	1	0	0	0	0	0
595	66350	19/04/1996	210000	2011-03-08	2.16503	5584	11.1027	12.2549	39	0	0	0	0	1	0	0	3.66356	15927	5	17261	6	21726	7	11352	4	23921	8	28462	9	1054	1	16455	6	0	0	0	0	0	1	0	0	0
596	31000	2002-08-02	65000	21/09/2009	1.09677	2782	10.3417	11.0821	55	0	0	0	1	0	0	0	4.00733	9913	4	12269	4	14075	5	12389	4	16347	5	6207	2	25468	8	264	1	0	0	1	0	0	0	0	0	0
597	124000	2009-01-05	125000	2010-02-07	0.00806452	427	11.728	11.7361	51	0	0	0	0	1	0	0	3.93183	15561	5	15361	5	13613	5	15183	5	12103	4	20994	7	31325	10	5683	2	0	1	0	0	0	0	0	0	0
598	167000	2007-04-07	160000	23/01/2009	-0.0419162	569	12.0257	11.9829	36	0	0	0	0	0	1	0	3.58352	15561	5	15361	5	13613	5	15183	5	12103	4	20994	7	31325	10	5683	2	0	1	0	0	0	0	0	0	0
599	106000	23/08/2006	135000	15/10/2008	0.273585	784	11.5712	11.813	71	0	0	1	0	0	0	0	4.26268	3672	2	7194	3	7812	3	5797	2	3303	2	667	1	6774	3	2092	1	0	0	0	1	0	0	0	0	0
600	25000	21/03/2003	66000	28/01/2010	1.64	2505	10.1266	11.0974	68	0	0	0	1	0	0	0	4.21951	6735	3	6068	2	5769	2	9708	3	1901	1	15139	5	29496	9	9945	4	0	1	0	0	0	0	0	0	0
601	73000	22/07/2004	110000	2009-08-09	0.506849	1874	11.1982	11.6082	62	0	0	0	1	0	0	0	4.12713	5515	2	5961	2	6541	2	5227	2	7187	3	12114	4	12500	4	1599	1	0	1	0	0	0	0	0	0	0
602	47995	30/06/2000	142000	29/08/2008	1.95864	2982	10.7789	11.8636	32	0	0	0	0	0	1	0	3.46574	12478	4	10342	4	12345	4	9604	3	16936	6	22233	7	7381	3	13081	4	0	0	0	0	0	0	0	1	0
603	46500	22/12/1999	110000	21/04/2011	1.36559	4138	10.7472	11.6082	64	0	0	0	1	0	0	0	4.15888	5423	2	6818	3	4902	2	10063	4	6244	2	2891	1	10598	4	5139	2	0	0	0	0	0	0	0	0	1
604	44995	2006-08-05	52200	27/06/2008	0.160129	781	10.7143	10.8628	66	0	0	0	1	0	0	0	4.18965	850	1	1265	1	1524	1	58	1	878	1	8945	3	10206	4	9734	3	0	0	0	1	0	0	0	0	0
605	112000	2004-05-03	124500	2008-01-04	0.111607	1488	11.6263	11.7321	74	0	0	1	0	0	0	0	4.30407	20480	7	22105	7	18786	6	16747	6	19974	7	8607	3	28425	9	14902	5	0	0	0	0	0	1	0	0	0
606	79500	28/06/2002	106000	18/01/2010	0.333333	2761	11.2835	11.5712	74	0	0	1	0	0	0	0	4.30407	32251	10	32569	10	32053	10	31619	10	27920	9	24754	8	22847	7	24422	8	0	1	0	0	0	0	0	0	0
607	155000	2003-06-03	194000	15/12/2008	0.251613	2111	11.9512	12.1756	63	0	0	0	1	0	0	0	4.14313	14814	5	9228	3	15049	5	24330	8	21805	7	16728	6	8234	3	10239	4	0	0	0	0	0	0	1	0	0
608	37950	2001-12-10	67500	27/10/2010	0.778656	3302	10.544	11.1199	60	0	0	0	1	0	0	0	4.09434	20930	7	19606	6	20615	7	11599	4	18533	6	22115	7	27527	9	14828	5	0	0	0	1	0	0	0	0	0
609	118000	2005-08-09	127000	2008-04-07	0.0762712	1030	11.6784	11.7519	67	0	0	0	1	0	0	0	4.20469	28459	9	26558	9	28665	9	24992	8	23803	8	11085	4	29526	9	25617	8	0	0	0	1	0	0	0	0	0
610	127500	20/02/2003	137500	29/11/2010	0.0784314	2839	11.7559	11.8314	29	0	0	0	0	0	1	0	3.3673	27299	9	25467	8	30267	10	23696	8	30878	10	31485	10	5917	2	20229	7	0	0	0	0	0	0	0	1	0
611	159000	22/06/2007	90000	30/06/2011	-0.433962	1469	11.9767	11.4076	67	0	0	0	1	0	0	0	4.20469	16376	5	15327	5	20775	7	14697	5	17011	6	16761	6	18127	6	4393	2	0	0	1	0	0	0	0	0	0
612	145000	19/06/2008	115000	2009-03-11	-0.206897	502	11.8845	11.6527	83	0	1	0	0	0	0	0	4.41884	15187	5	12932	4	12118	4	13175	5	14764	5	15487	5	21568	7	16789	6	0	0	0	0	1	0	0	0	0
613	57950	29/03/2001	134000	16/12/2009	1.31234	3184	10.9673	11.8056	58	0	0	0	1	0	0	0	4.06044	15511	5	31137	10	32812	10	13695	5	17534	6	15729	5	220	1	5669	2	0	0	0	0	1	0	0	0	0
614	80000	24/04/2006	75000	22/02/2008	-0.0625	669	11.2898	11.2252	12	0	0	0	0	0	0	1	2.48491	673	1	1027	1	1561	1	3158	1	1048	1	975	1	24611	8	209	1	0	1	0	0	0	0	0	0	0
615	20000	1997-10-11	45000	23/04/2010	1.25	4547	9.90349	10.7144	45	0	0	0	0	1	0	0	3.80666	16025	5	19257	6	16580	6	27496	9	11819	4	15875	5	18247	6	2425	1	0	0	1	0	0	0	0	0	0
616	28250	22/10/2003	62000	2011-03-05	1.19469	2750	10.2488	11.0349	46	0	0	0	0	1	0	0	3.82864	913	1	930	1	1685	1	3767	2	1404	1	3034	1	23824	8	204	1	0	1	0	0	0	0	0	0	0
617	80000	16/01/2004	70000	19/09/2008	-0.125	1708	11.2898	11.1563	37	0	0	0	0	0	1	0	3.61092	2807	1	2751	1	3939	2	213	1	6792	3	6176	2	16500	6	10858	4	0	0	0	0	1	0	0	0	0
618	93750	26/05/2006	175000	31/08/2010	0.866667	1558	11.4484	12.0725	85	0	1	0	0	0	0	0	4.44265	20913	7	20042	7	21657	7	28580	9	26350	9	8201	3	19345	6	7530	3	0	0	0	0	0	0	0	1	0
619	145000	17/03/2005	166000	2008-03-11	0.144828	1327	11.8845	12.0197	82	0	1	0	0	0	0	0	4.40672	23566	8	16908	6	17427	6	21999	7	22189	7	27342	9	22889	7	27521	9	0	0	0	0	0	0	0	1	0
620	125000	2008-08-08	128000	19/08/2011	0.024	1106	11.7361	11.7598	70	0	0	1	0	0	0	0	4.2485	24094	8	26331	9	23606	8	30478	10	21715	7	19093	6	21214	7	5394	2	0	0	0	0	1	0	0	0	0
621	137000	29/12/2005	97500	23/09/2011	-0.288321	2094	11.8277	11.4876	74	0	0	1	0	0	0	0	4.30407	7662	3	6733	3	9126	3	11089	4	3852	2	6255	2	15988	5	11523	4	0	1	0	0	0	0	0	0	0
622	54950	1996-11-10	138500	22/01/2010	1.52047	4851	10.9142	11.8386	65	0	0	0	1	0	0	0	4.17439	28697	9	25171	8	25497	8	22452	7	26285	9	31369	10	20624	7	22038	7	0	0	0	1	0	0	0	0	0
623	180000	2006-12-12	182500	2010-01-12	0.0138889	1450	12.1007	12.1145	81	0	1	0	0	0	0	0	4.39445	29162	9	30801	10	30960	10	32701	10	25765	8	20936	7	12130	4	15332	5	0	0	1	0	0	0	0	0	0
624	43000	31/12/1997	138500	28/01/2010	2.22093	4411	10.669	11.8386	66	0	0	0	1	0	0	0	4.18965	14957	5	11769	4	11423	4	8030	3	20783	7	30094	10	24369	8	12019	4	0	0	1	0	0	0	0	0	0
625	51950	22/03/2002	80500	22/08/2008	0.549567	2345	10.858	11.296	47	0	0	0	0	1	0	0	3.85015	18679	6	20743	7	17464	6	25822	8	13791	5	14814	5	16453	6	8087	3	0	0	0	0	1	0	0	0	0
626	48000	16/09/1999	105000	30/08/2011	1.1875	4366	10.779	11.5617	75	0	0	1	0	0	0	0	4.31749	25249	8	27472	9	23861	8	24223	8	19586	6	26515	9	9365	3	20029	7	0	1	0	0	0	0	0	0	0
627	89950	18/12/2002	120000	26/03/2010	0.334074	2655	11.407	11.6952	66	0	0	0	1	0	0	0	4.18965	6904	3	5339	2	5645	2	5350	2	7756	3	9189	3	22945	7	12882	4	0	0	1	0	0	0	0	0	0
628	465000	30/04/1998	770000	21/04/2009	0.655914	4009	13.0498	13.5541	59	0	0	0	1	0	0	0	4.07754	27049	9	22394	7	31399	10	31890	10	32600	10	29014	9	3383	2	25085	8	0	0	0	0	0	0	0	1	0
629	95000	30/07/2004	108650	23/05/2008	0.143684	1393	11.4616	11.5959	72	0	0	1	0	0	0	0	4.27667	8369	3	10118	4	9041	3	7148	3	7833	3	2365	1	20723	7	12157	4	0	0	1	0	0	0	0	0	0
630	120000	2006-12-05	90000	28/08/2009	-0.25	1204	11.6952	11.4076	52	0	0	0	0	1	0	0	3.95124	4201	2	5136	2	4161	2	4137	2	2981	1	5037	2	3976	2	30990	10	0	0	0	0	0	0	0	1	0
631	129000	26/09/2003	124500	23/07/2010	-0.0348837	2492	11.7676	11.7321	45	0	0	0	0	1	0	0	3.80666	13685	5	13138	5	13267	5	11213	4	13158	5	7391	3	30244	10	11648	4	0	0	0	1	0	0	0	0	0
632	115950	2004-01-10	118000	22/10/2010	0.01768	2212	11.6609	11.6784	71	0	0	1	0	0	0	0	4.26268	12403	4	12611	4	13683	5	23893	8	12741	4	7282	3	13371	5	3938	2	0	0	0	1	0	0	0	0	0
633	145000	23/01/2004	250000	2011-01-11	0.724138	2839	11.8845	12.4292	68	0	0	0	1	0	0	0	4.21951	15511	5	31137	10	32812	10	13695	5	17534	6	15729	5	220	1	5669	2	0	0	0	0	1	0	0	0	0
634	113950	25/06/2002	155000	21/04/2009	0.360246	2492	11.6435	11.9512	74	0	0	1	0	0	0	0	4.30407	24624	8	23517	8	24425	8	15212	5	25148	8	25636	8	8878	3	32179	10	0	0	0	0	0	0	0	0	1
635	82500	17/10/2006	145000	20/08/2010	0.757576	1403	11.3206	11.8845	60	0	0	0	1	0	0	0	4.09434	18236	6	27380	9	26976	9	32201	10	13030	4	563	1	18942	6	13072	4	0	0	0	1	0	0	0	0	0
636	38950	21/08/1998	92000	30/05/2008	1.362	3570	10.57	11.4295	67	0	0	0	1	0	0	0	4.20469	28604	9	27740	9	26677	9	25673	8	22173	7	22289	7	31174	10	14714	5	0	0	1	0	0	0	0	0	0
637	79000	23/02/2001	120000	26/09/2011	0.518987	3867	11.2772	11.6952	61	0	0	0	1	0	0	0	4.11087	27299	9	25467	8	30267	10	23696	8	30878	10	31485	10	5917	2	20229	7	0	0	0	0	0	0	0	1	0
638	88250	29/06/2001	105500	24/05/2010	0.195467	3251	11.3879	11.5665	73	0	0	1	0	0	0	0	4.29046	13260	5	16882	6	17510	6	23333	8	7798	3	18047	6	5270	2	4093	2	0	0	0	0	1	0	0	0	0
639	115000	2008-10-11	126500	19/07/2010	0.1	616	11.6527	11.748	86	0	1	0	0	0	0	0	4.45435	22696	7	17314	6	17867	6	26580	9	20124	7	27245	9	13773	5	25285	8	0	0	0	0	1	0	0	0	0
640	49500	31/05/2000	112500	23/12/2009	1.27273	3493	10.8097	11.6307	58	0	0	0	1	0	0	0	4.06044	14281	5	14757	5	13774	5	9700	3	18519	6	19683	6	6541	2	15113	5	0	0	0	1	0	0	0	0	0
641	69285	17/04/2002	89556	27/04/2010	0.292574	2932	11.146	11.4026	50	0	0	0	0	1	0	0	3.91202	8341	3	10309	4	11664	4	24326	8	2782	1	9379	3	10103	4	2190	1	0	1	0	0	0	0	0	0	0
642	125000	29/03/2006	148000	21/02/2011	0.184	1790	11.7361	11.905	64	0	0	0	1	0	0	0	4.15888	14379	5	18717	6	22126	7	23819	8	7939	3	13246	5	30753	10	489	1	0	1	0	0	0	0	0	0	0
643	136000	21/03/2003	150000	30/06/2011	0.102941	3023	11.8204	11.9184	74	0	0	1	0	0	0	0	4.30407	10844	4	10216	4	12972	4	6585	3	22642	7	9458	3	3987	2	15737	5	0	0	0	0	0	1	0	0	0
644	73000	20/12/2000	105000	15/06/2011	0.438356	3829	11.1982	11.5617	42	0	0	0	0	1	0	0	3.73767	21677	7	32160	10	32794	10	32262	10	25783	8	19645	6	3153	1	2309	1	0	0	1	0	0	0	0	0	0
645	232500	16/06/2003	335000	2009-12-06	0.44086	2188	12.3566	12.7219	72	0	0	1	0	0	0	0	4.27667	17611	6	30846	10	32665	10	32629	10	15612	5	11464	4	12113	4	43	1	0	0	0	0	0	0	1	0	0
646	67000	2000-02-03	125000	31/08/2011	0.865672	4199	11.1124	11.7361	63	0	0	0	1	0	0	0	4.14313	24028	8	19088	6	20499	7	23168	8	25338	8	32172	10	7558	3	32430	10	0	0	0	0	0	0	0	1	0
647	56500	13/06/2003	77386	30/04/2008	0.369664	1783	10.942	11.2566	55	0	0	0	1	0	0	0	4.00733	7425	3	5944	2	6672	3	6686	3	8488	3	12597	4	31273	10	4252	2	0	0	1	0	0	0	0	0	0
648	73000	20/12/2000	105000	15/06/2011	0.438356	3829	11.1982	11.5617	42	0	0	0	0	1	0	0	3.73767	21677	7	32160	10	32794	10	32262	10	25783	8	19645	6	3153	1	2309	1	0	0	1	0	0	0	0	0	0
649	87500	20/08/2007	111000	24/07/2008	0.268571	339	11.3794	11.6173	74	0	0	1	0	0	0	0	4.30407	2107	1	2168	1	3778	2	2328	1	1036	1	3931	2	31161	10	2997	1	0	1	0	0	0	0	0	0	0
650	189950	18/04/2000	377000	18/09/2009	0.984733	3440	12.1545	12.84	66	0	0	0	1	0	0	0	4.18965	27612	9	31577	10	32635	10	27663	9	29539	9	22510	7	13933	5	5677	2	0	0	0	0	0	0	1	0	0
651	37250	2001-01-08	75000	2009-10-07	1.01342	2900	10.5254	11.2252	72	0	0	1	0	0	0	0	4.27667	7420	3	5138	2	6782	3	11347	4	1597	1	17970	6	26575	9	20958	7	0	1	0	0	0	0	0	0	0
652	43000	20/07/2001	55000	21/10/2011	0.27907	3745	10.669	10.9151	44	0	0	0	0	1	0	0	3.78419	5257	2	4916	2	3955	2	5205	2	5737	2	3653	2	32465	10	10387	4	0	0	1	0	0	0	0	0	0
653	74000	2002-07-05	105000	25/03/2011	0.418919	3244	11.2118	11.5617	66	0	0	0	1	0	0	0	4.18965	6525	2	8019	3	3889	2	20686	7	5872	2	16667	6	32480	10	255	1	0	1	0	0	0	0	0	0	0
654	45950	15/02/2000	87370	2011-12-08	0.901415	4196	10.7353	11.3779	74	0	0	1	0	0	0	0	4.30407	15791	5	12270	4	10014	4	20820	7	8207	3	29231	9	30719	10	18923	6	0	1	0	0	0	0	0	0	0
655	31000	26/06/2001	52000	29/04/2010	0.677419	3229	10.3417	10.859	68	0	0	0	1	0	0	0	4.21951	2428	1	3803	2	2257	1	4063	2	2963	1	3389	2	26884	9	892	1	0	1	0	0	0	0	0	0	0
656	95000	2005-01-07	104950	15/07/2011	0.104737	2205	11.4616	11.5612	70	0	0	1	0	0	0	0	4.2485	12913	4	13749	5	10081	4	12851	4	6333	2	12081	4	25788	8	20903	7	0	1	0	0	0	0	0	0	0
657	177000	18/08/2006	172000	30/10/2009	-0.0282486	1169	12.0839	12.0552	48	0	0	0	0	1	0	0	3.8712	27907	9	28531	9	18666	6	23621	8	21854	7	23388	8	27537	9	31091	10	0	0	0	0	0	0	0	0	1
658	74000	28/09/2001	142500	20/11/2009	0.925676	2975	11.2118	11.8671	57	0	0	0	1	0	0	0	4.04305	10378	4	8284	3	8259	3	11859	4	7849	3	13688	5	16690	6	17741	6	0	1	0	0	0	0	0	0	0
659	88000	2003-12-06	104500	18/11/2011	0.1875	3081	11.3851	11.5569	79	0	0	1	0	0	0	0	4.36945	19624	6	21290	7	19989	7	17511	6	19050	6	13117	4	11146	4	15958	5	0	0	0	0	1	0	0	0	0
660	64000	16/08/2000	95000	2010-04-05	0.484375	3548	11.0666	11.4616	20	0	0	0	0	0	0	1	2.99573	14389	5	16497	6	11586	4	15644	5	13870	5	8912	3	16160	5	12689	4	0	0	0	0	0	0	0	1	0
661	162500	14/05/2007	156000	25/05/2010	-0.04	1107	11.9984	11.9576	64	0	0	0	1	0	0	0	4.15888	28996	9	27719	9	30685	10	31452	10	30819	10	22128	7	10415	4	16998	6	0	0	0	0	1	0	0	0	0
662	39800	19/07/1996	91250	17/01/2012	1.29271	5660	10.5916	11.4214	28	0	0	0	0	0	1	0	3.3322	10098	4	13066	4	16059	5	15195	5	8308	3	13953	5	1544	1	5484	2	0	0	0	0	1	0	0	0	0
663	46000	13/03/1998	105000	2010-01-09	1.28261	4555	10.7364	11.5617	65	0	0	0	1	0	0	0	4.17439	24307	8	26209	8	21648	7	25841	8	18256	6	18662	6	9252	3	28343	9	0	1	0	0	0	0	0	0	0
664	130000	2007-09-07	107000	2010-12-08	-0.176923	1130	11.7753	11.5806	84	0	1	0	0	0	0	0	4.43082	17059	6	14116	5	17723	6	13892	5	14821	5	15239	5	24602	8	12752	4	0	1	0	0	0	0	0	0	0
665	32950	14/02/2003	79000	2008-10-01	1.39757	1791	10.4027	11.2772	79	0	0	1	0	0	0	0	4.36945	8527	3	8542	3	7102	3	3571	2	8212	3	14851	5	13510	5	24647	8	0	1	0	0	0	0	0	0	0
666	66000	2000-09-11	110000	16/08/2010	0.666667	3567	11.0974	11.6082	69	0	0	1	0	0	0	0	4.23411	24194	8	22479	7	20927	7	27188	9	17665	6	18386	6	21422	7	18521	6	0	0	0	0	0	1	0	0	0
667	126995	22/12/2006	109950	2010-08-04	-0.134218	1203	11.7519	11.6078	75	0	0	1	0	0	0	0	4.31749	17765	6	14844	5	13476	5	17025	6	15147	5	22079	7	23755	8	16531	6	0	1	0	0	0	0	0	0	0
668	136000	19/03/2004	142000	28/11/2008	0.0441176	1715	11.8204	11.8636	77	0	0	1	0	0	0	0	4.34381	20810	7	18825	6	19873	7	32132	10	11722	4	12705	4	20772	7	17284	6	0	0	1	0	0	0	0	0	0
669	94000	26/07/2002	152500	2008-12-05	0.62234	2117	11.4511	11.9349	78	0	0	1	0	0	0	0	4.35671	28563	9	30087	10	26049	8	25424	8	16333	5	24712	8	21460	7	26031	8	0	0	1	0	0	0	0	0	0
670	168000	23/04/2004	215000	2008-11-04	0.279762	1449	12.0317	12.2784	77	0	0	1	0	0	0	0	4.34381	30126	10	24338	8	27443	9	24065	8	29580	10	30354	10	18585	6	31643	10	0	0	0	0	0	0	0	1	0
671	52500	20/06/2003	82450	2008-08-08	0.570476	1876	10.8686	11.3199	68	0	0	0	1	0	0	0	4.21951	5993	2	6358	2	5224	2	9093	3	3721	2	14777	5	21469	7	2656	1	0	0	1	0	0	0	0	0	0
672	171600	16/08/2004	118500	31/03/2010	-0.309441	2053	12.0529	11.6827	82	0	1	0	0	0	0	0	4.40672	31816	10	26912	9	26004	8	32705	10	30992	10	27892	9	31558	10	25251	8	0	0	0	1	0	0	0	0	0
673	48995	1998-09-10	109500	2010-01-03	1.23492	4161	10.7995	11.6037	72	0	0	1	0	0	0	0	4.27667	16956	6	15527	5	14505	5	13706	5	15445	5	18742	6	20499	7	14701	5	0	0	0	1	0	0	0	0	0
674	35000	2000-07-02	76500	2008-04-04	1.18571	2979	10.4631	11.245	58	0	0	0	1	0	0	0	4.06044	10001	4	15108	5	10337	4	14406	5	14313	5	4856	2	12929	4	1776	1	0	0	0	1	0	0	0	0	0
675	105000	2005-03-06	117500	2011-08-07	0.119048	2226	11.5617	11.6742	60	0	0	0	1	0	0	0	4.09434	17999	6	15842	5	14724	5	27364	9	9176	3	19526	6	32215	10	10902	4	0	1	0	0	0	0	0	0	0
676	172500	2004-09-01	165000	18/03/2011	-0.0434783	2625	12.0582	12.0137	76	0	0	1	0	0	0	0	4.33073	11629	4	17185	6	21864	7	18517	6	6339	2	4414	2	14047	5	1861	1	0	1	0	0	0	0	0	0	0
677	30000	21/06/2002	85000	30/01/2009	1.83333	2415	10.309	11.3504	62	0	0	0	1	0	0	0	4.12713	3772	2	4359	2	3428	2	6749	3	1644	1	3304	2	14972	5	15029	5	0	1	0	0	0	0	0	0	0
678	135000	2006-11-08	149000	2008-10-07	0.103704	699	11.813	11.9117	43	0	0	0	0	1	0	0	3.7612	20176	7	16542	6	14464	5	18488	6	9711	3	32772	10	31079	10	28736	9	1	0	0	0	0	0	0	0	0
679	358000	2002-11-10	407500	15/05/2009	0.138268	2408	12.7883	12.9178	66	0	0	0	1	0	0	0	4.18965	28654	9	31193	10	31981	10	32693	10	30309	10	13367	5	20957	7	7937	3	0	0	0	0	0	0	1	0	0
680	147500	2004-01-03	160000	24/10/2011	0.0847458	2793	11.9016	11.9829	81	0	1	0	0	0	0	0	4.39445	27744	9	26829	9	25379	8	30436	10	28426	9	21607	7	17389	6	12858	4	0	0	0	0	0	0	0	1	0
681	105000	2004-02-04	117500	2010-08-10	0.119048	2380	11.5617	11.6742	82	0	1	0	0	0	0	0	4.40672	25682	8	20829	7	25598	8	22120	7	24058	8	15757	5	29649	10	17672	6	0	0	0	0	1	0	0	0	0
682	105000	2005-03-06	117500	2011-08-07	0.119048	2226	11.5617	11.6742	60	0	0	0	1	0	0	0	4.09434	17999	6	15842	5	14724	5	27364	9	9176	3	19526	6	32215	10	10902	4	0	1	0	0	0	0	0	0	0
683	68375	2006-07-07	64000	2011-11-01	-0.0639854	1649	11.1328	11.0666	82	0	1	0	0	0	0	0	4.40672	13792	5	15225	5	13027	4	17163	6	7979	3	16540	6	6017	2	22769	7	0	0	0	0	0	0	0	0	1
684	68375	2006-07-07	64000	2011-11-01	-0.0639854	1649	11.1328	11.0666	82	0	1	0	0	0	0	0	4.40672	13792	5	15225	5	13027	4	17163	6	7979	3	16540	6	6017	2	22769	7	0	0	0	0	0	0	0	0	1
685	113000	19/08/2005	49000	27/11/2009	-0.566372	1561	11.6351	10.7996	88	0	1	0	0	0	0	0	4.47734	9040	3	13845	5	13903	5	9975	4	6439	2	3629	2	13023	4	3480	2	0	0	0	1	0	0	0	0	0
686	59995	2002-04-01	73000	2011-01-09	0.216768	3527	11.002	11.1982	70	0	0	1	0	0	0	0	4.2485	2866	1	3382	2	4527	2	2268	1	1051	1	10211	4	6072	2	11908	4	0	1	0	0	0	0	0	0	0
687	124000	23/03/2004	111500	2011-03-06	-0.100806	2628	11.728	11.6218	79	0	0	1	0	0	0	0	4.36945	24449	8	25935	8	20588	7	29924	10	23509	8	21838	7	10635	4	14534	5	0	1	0	0	0	0	0	0	0
688	112000	20/12/2004	100000	21/12/2009	-0.107143	1827	11.6263	11.5129	58	0	0	0	1	0	0	0	4.06044	25677	8	24091	8	28995	9	20458	7	31477	10	20323	7	6112	2	25477	8	0	0	0	0	0	0	0	1	0
689	330000	30/09/2003	440000	2008-04-07	0.333333	1739	12.7068	12.9945	72	0	0	1	0	0	0	0	4.27667	18943	6	22143	7	28254	9	31185	10	31492	10	2075	1	13613	5	4121	2	0	0	0	0	0	0	1	0	0
690	59950	18/11/2002	96000	2008-12-11	0.601334	2186	11.0013	11.4721	56	0	0	0	1	0	0	0	4.02535	751	1	2033	1	528	1	2572	1	3373	2	1512	1	12628	4	370	1	0	0	1	0	0	0	0	0	0
691	132950	24/02/2006	124000	30/03/2009	-0.0673185	1130	11.7977	11.728	81	0	1	0	0	0	0	0	4.39445	24000	8	20512	7	25325	8	13993	5	27490	9	25031	8	12198	4	24065	8	0	0	0	1	0	0	0	0	0
692	23000	18/12/1998	71250	19/12/2008	2.09783	3654	10.0432	11.174	62	0	0	0	1	0	0	0	4.12713	17765	6	14844	5	13476	5	17025	6	15147	5	22079	7	23755	8	16531	6	0	1	0	0	0	0	0	0	0
693	43000	26/08/1999	105000	24/06/2010	1.44186	3955	10.669	11.5617	63	0	0	0	1	0	0	0	4.14313	28213	9	24158	8	24163	8	26128	8	23013	8	26205	8	30270	10	18077	6	0	1	0	0	0	0	0	0	0
694	116000	2005-10-07	105000	26/01/2012	-0.0948276	2391	11.6613	11.5617	58	0	0	0	1	0	0	0	4.06044	22795	7	25547	8	21859	7	31999	10	18288	6	8673	3	26041	8	9021	3	0	0	1	0	0	0	0	0	0
695	100000	14/09/2001	252845	27/02/2009	1.52845	2723	11.5129	12.4405	81	0	1	0	0	0	0	0	4.39445	13777	5	10630	4	15822	5	24022	8	16780	6	16475	6	6865	3	6118	2	0	0	0	0	0	0	1	0	0
696	165000	28/09/2004	142000	31/10/2008	-0.139394	1494	12.0137	11.8636	82	0	1	0	0	0	0	0	4.40672	3987	2	4041	2	3736	2	2952	1	3342	2	12486	4	3962	2	27322	9	0	1	0	0	0	0	0	0	0
697	14250	31/07/1998	90000	14/03/2008	5.31579	3514	9.56451	11.4076	53	0	0	0	0	1	0	0	3.97029	3565	2	4532	2	3491	2	6946	3	2182	1	3857	2	26076	8	2769	1	0	1	0	0	0	0	0	0	0
698	14250	31/07/1998	90000	14/03/2008	5.31579	3514	9.56451	11.4076	53	0	0	0	0	1	0	0	3.97029	3565	2	4532	2	3491	2	6946	3	2182	1	3857	2	26076	8	2769	1	0	1	0	0	0	0	0	0	0
699	95000	27/04/2001	180000	2011-08-04	0.894737	3633	11.4616	12.1007	70	0	0	1	0	0	0	0	4.2485	17632	6	18235	6	18262	6	20915	7	13230	5	14378	5	24130	8	6067	2	0	0	0	0	1	0	0	0	0
700	47000	2001-09-02	50000	2009-06-03	0.0638298	2947	10.7579	10.8198	55	0	0	0	1	0	0	0	4.00733	9044	3	8884	3	10042	4	5563	2	8124	3	9129	3	9738	3	21047	7	0	0	0	0	1	0	0	0	0
701	97000	19/01/2007	97000	31/01/2008	0	377	11.4825	11.4825	70	0	0	1	0	0	0	0	4.2485	23323	8	22592	7	22637	7	17718	6	23991	8	21680	7	7476	3	30700	10	0	0	0	0	1	0	0	0	0
702	76500	1999-04-06	242500	27/01/2011	2.16993	4255	11.245	12.3988	70	0	0	1	0	0	0	0	4.2485	4229	2	4617	2	6313	2	15349	5	6786	3	1893	1	1658	1	4071	2	0	0	0	0	0	0	1	0	0
703	39950	14/05/2002	55000	17/01/2012	0.376721	3535	10.5954	10.9151	69	0	0	1	0	0	0	0	4.23411	14734	5	21461	7	25256	8	7081	3	15961	5	8972	3	15816	5	3067	1	0	0	1	0	0	0	0	0	0
704	123000	19/12/2003	122500	14/05/2010	-0.00406504	2338	11.7199	11.7159	85	0	1	0	0	0	0	0	4.44265	25925	8	23843	8	27592	9	22369	7	22106	7	21901	7	22130	7	12329	4	0	0	0	0	1	0	0	0	0
705	210000	2006-03-02	246000	16/07/2010	0.171429	1624	12.2549	12.4131	82	0	1	0	0	0	0	0	4.40672	28596	9	22856	7	27312	9	28665	9	29649	10	22019	7	25751	8	15170	5	0	0	0	0	0	1	0	0	0
706	95000	30/07/2004	108650	23/05/2008	0.143684	1393	11.4616	11.5959	72	0	0	1	0	0	0	0	4.27667	8369	3	10118	4	9041	3	7148	3	7833	3	2365	1	20723	7	12157	4	0	0	1	0	0	0	0	0	0
707	185000	2006-05-01	196000	2010-02-06	0.0594595	1609	12.1281	12.1859	55	0	0	0	1	0	0	0	4.00733	10469	4	14625	5	14214	5	16546	6	10368	4	3586	2	6676	3	4858	2	0	0	0	0	0	1	0	0	0
708	135000	15/08/2007	114000	2009-01-05	-0.155556	625	11.813	11.644	66	0	0	0	1	0	0	0	4.18965	18508	6	14012	5	13847	5	14179	5	21906	7	17601	6	22093	7	26077	8	0	0	0	0	0	1	0	0	0
709	114950	28/02/2006	120000	29/10/2009	0.0439321	1339	11.6523	11.6952	65	0	0	0	1	0	0	0	4.17439	31811	10	28160	9	28047	9	26965	9	23893	8	32347	10	31634	10	31177	10	0	0	0	0	1	0	0	0	0
710	47000	2001-09-02	50000	2009-06-03	0.0638298	2947	10.7579	10.8198	55	0	0	0	1	0	0	0	4.00733	9044	3	8884	3	10042	4	5563	2	8124	3	9129	3	9738	3	21047	7	0	0	0	0	1	0	0	0	0
711	210000	2006-03-02	246000	16/07/2010	0.171429	1624	12.2549	12.4131	82	0	1	0	0	0	0	0	4.40672	28596	9	22856	7	27312	9	28665	9	29649	10	22019	7	25751	8	15170	5	0	0	0	0	0	1	0	0	0
712	40000	16/05/2003	85000	2009-04-09	1.125	2303	10.5966	11.3504	74	0	0	1	0	0	0	0	4.30407	3669	2	4031	2	3063	1	9351	3	2761	1	7545	3	12069	4	3353	2	0	1	0	0	0	0	0	0	0
713	72950	30/04/1999	150000	17/08/2010	1.0562	4127	11.1975	11.9184	72	0	0	1	0	0	0	0	4.27667	20110	7	22969	7	26740	9	16452	6	27644	9	3894	2	13862	5	13462	5	0	0	0	0	0	0	0	1	0
714	110000	14/12/2005	119000	15/09/2011	0.0818182	2101	11.6082	11.6869	78	0	0	1	0	0	0	0	4.35671	17963	6	21381	7	20123	7	17585	6	13025	4	19306	6	12952	4	7015	3	0	0	0	0	0	0	0	1	0
715	195000	28/05/2004	217500	30/09/2011	0.115385	2681	12.1808	12.29	47	0	0	0	0	1	0	0	3.85015	30303	10	27314	9	30477	10	26755	9	29623	10	22377	7	26475	9	16383	5	0	0	0	0	0	1	0	0	0
716	120000	21/08/2001	200000	19/07/2010	0.666667	3254	11.6952	12.2061	60	0	0	0	1	0	0	0	4.09434	16283	5	14551	5	18199	6	9565	3	21269	7	6227	2	23378	8	18616	6	0	0	0	0	0	0	1	0	0
717	160000	19/06/2008	139500	2011-11-02	-0.128125	967	11.9829	11.8458	68	0	0	0	1	0	0	0	4.21951	27939	9	29669	10	18996	6	24398	8	19450	6	27458	9	24627	8	29452	9	1	0	0	0	0	0	0	0	0
718	77000	29/06/2001	92000	21/12/2011	0.194805	3827	11.2516	11.4295	73	0	0	1	0	0	0	0	4.29046	8929	3	9936	4	14998	5	16233	5	3965	2	3277	1	10039	4	8331	3	0	1	0	0	0	0	0	0	0
719	65000	30/03/2009	71500	29/10/2010	0.1	578	11.0821	11.1775	85	0	1	0	0	0	0	0	4.44265	8481	3	11420	4	11173	4	6459	2	12323	4	4686	2	7193	3	5668	2	0	0	0	0	0	1	0	0	0
720	80000	1995-09-01	185000	20/05/2011	1.3125	5975	11.2898	12.1281	71	0	0	1	0	0	0	0	4.26268	27754	9	30252	10	28531	9	27797	9	29126	9	31163	10	3022	1	29601	10	0	0	0	0	0	0	0	1	0
721	112000	2004-06-07	133500	2011-06-10	0.191964	2648	11.6263	11.8019	60	0	0	0	1	0	0	0	4.09434	24529	8	23021	8	19852	7	14849	5	24157	8	26399	9	19757	7	26164	8	0	0	0	0	0	1	0	0	0
722	93750	26/05/2006	175000	31/08/2010	0.866667	1558	11.4484	12.0725	85	0	1	0	0	0	0	0	4.44265	20913	7	20042	7	21657	7	28580	9	26350	9	8201	3	19345	6	7530	3	0	0	0	0	0	0	0	1	0
723	58995	21/07/2000	117000	17/02/2010	0.983219	3498	10.9852	11.6699	79	0	0	1	0	0	0	0	4.36945	25476	8	25654	8	26325	9	29698	10	25598	8	15192	5	8872	3	18730	6	0	0	1	0	0	0	0	0	0
724	80000	24/04/2006	75000	22/02/2008	-0.0625	669	11.2898	11.2252	12	0	0	0	0	0	0	1	2.48491	673	1	1027	1	1561	1	3158	1	1048	1	975	1	24611	8	209	1	0	1	0	0	0	0	0	0	0
725	83250	20/12/2005	103000	2008-01-02	0.237237	773	11.3296	11.5425	74	0	0	1	0	0	0	0	4.30407	12913	4	13749	5	10081	4	12851	4	6333	2	12081	4	25788	8	20903	7	0	1	0	0	0	0	0	0	0
726	131450	2005-08-11	115000	2008-07-10	-0.125143	1064	11.7864	11.6527	71	0	0	1	0	0	0	0	4.26268	17808	6	19042	6	16718	6	17154	6	15126	5	24353	8	16418	5	7071	3	0	1	0	0	0	0	0	0	0
727	124950	25/10/2006	85000	2009-12-05	-0.319728	930	11.7357	11.3504	62	0	0	0	1	0	0	0	4.12713	15660	5	12728	4	13379	5	11560	4	17884	6	17141	6	15915	5	20562	7	0	0	0	1	0	0	0	0	0
728	44000	25/04/2001	83500	28/09/2009	0.897727	3078	10.6919	11.3326	60	0	0	0	1	0	0	0	4.09434	12120	4	10956	4	7478	3	12672	4	7822	3	20711	7	28008	9	16985	6	0	1	0	0	0	0	0	0	0
729	80000	1995-09-01	185000	20/05/2011	1.3125	5975	11.2898	12.1281	71	0	0	1	0	0	0	0	4.26268	27754	9	30252	10	28531	9	27797	9	29126	9	31163	10	3022	1	29601	10	0	0	0	0	0	0	0	1	0
730	41500	19/01/1996	115000	2008-11-01	1.77108	4375	10.6334	11.6527	69	0	0	1	0	0	0	0	4.23411	17999	6	15842	5	14724	5	27364	9	9176	3	19526	6	32215	10	10902	4	0	1	0	0	0	0	0	0	0
731	59995	2002-04-01	73000	2011-01-09	0.216768	3527	11.002	11.1982	70	0	0	1	0	0	0	0	4.2485	2866	1	3382	2	4527	2	2268	1	1051	1	10211	4	6072	2	11908	4	0	1	0	0	0	0	0	0	0
732	92500	23/11/2004	105000	27/02/2009	0.135135	1557	11.435	11.5617	59	0	0	0	1	0	0	0	4.07754	13221	5	12123	4	15146	5	23702	8	11097	4	7281	3	9319	3	10897	4	0	0	0	0	1	0	0	0	0
733	135000	30/06/2004	103500	2010-06-09	-0.233333	2259	11.813	11.5473	79	0	0	1	0	0	0	0	4.36945	15431	5	18972	6	21599	7	10391	4	12361	4	10047	4	11309	4	10077	4	0	0	0	1	0	0	0	0	0
734	69950	29/03/1999	145000	2009-09-04	1.07291	3664	11.1555	11.8845	30	0	0	0	0	0	1	0	3.4012	17829	6	17195	6	15962	5	7854	3	26780	9	10107	4	22147	7	24609	8	0	0	0	0	0	0	0	1	0
735	80500	27/10/2006	72000	28/04/2011	-0.10559	1644	11.296	11.1844	75	0	0	1	0	0	0	0	4.31749	20681	7	21548	7	26282	9	23567	8	23567	8	30515	10	3470	2	8006	3	0	0	0	0	1	0	0	0	0
736	59950	29/04/2005	87000	28/05/2010	0.451209	1855	11.0013	11.3737	66	0	0	0	1	0	0	0	4.18965	13323	5	16998	6	14710	5	20380	7	5421	2	22618	7	32809	10	1476	1	0	1	0	0	0	0	0	0	0
737	163000	22/10/2007	140000	18/12/2009	-0.141104	788	12.0015	11.8494	61	0	0	0	1	0	0	0	4.11087	7727	3	11083	4	6792	3	13524	5	6667	3	4815	2	11846	4	4484	2	0	0	0	0	0	0	0	0	1
738	44500	28/02/2001	75000	21/01/2011	0.685393	3614	10.7032	11.2252	56	0	0	0	1	0	0	0	4.02535	20722	7	26035	8	29108	9	5591	2	19535	6	27389	9	10990	4	15412	5	0	0	0	0	1	0	0	0	0
739	93750	26/05/2006	175000	31/08/2010	0.866667	1558	11.4484	12.0725	85	0	1	0	0	0	0	0	4.44265	20913	7	20042	7	21657	7	28580	9	26350	9	8201	3	19345	6	7530	3	0	0	0	0	0	0	0	1	0
740	137500	23/05/2006	158000	19/09/2011	0.149091	1945	11.8314	11.9704	71	0	0	1	0	0	0	0	4.26268	6907	3	5081	2	5546	2	20416	7	13732	5	11421	4	759	1	17001	6	0	0	0	0	0	0	1	0	0
741	75000	15/04/2005	82500	15/05/2008	0.1	1126	11.2252	11.3206	49	0	0	0	0	1	0	0	3.89182	3170	1	4042	2	4860	2	1397	1	5110	2	3438	2	18476	6	3064	1	0	0	1	0	0	0	0	0	0
742	59950	1999-05-03	129000	23/10/2009	1.15179	3885	11.0013	11.7676	58	0	0	0	1	0	0	0	4.06044	28938	9	25490	8	27455	9	30944	10	25319	8	23100	8	23940	8	15316	5	0	0	1	0	0	0	0	0	0
743	9500	2001-03-08	63000	27/04/2011	5.63158	3554	9.15905	11.0509	66	0	0	0	1	0	0	0	4.18965	1615	1	5658	2	2255	1	954	1	1342	1	337	1	19459	6	4863	2	0	0	0	1	0	0	0	0	0
744	40000	20/12/2002	82500	2009-02-11	1.0625	2509	10.5966	11.3206	58	0	0	0	1	0	0	0	4.06044	24058	8	23970	8	24255	8	27666	9	13603	5	15937	5	29256	9	12636	4	0	0	1	0	0	0	0	0	0
745	145999	25/05/2007	124950	30/10/2008	-0.144172	524	11.8914	11.7357	79	0	0	1	0	0	0	0	4.36945	7402	3	6111	2	7607	3	4651	2	10099	4	4764	2	15803	5	19526	6	0	0	1	0	0	0	0	0	0
746	32950	14/02/2003	79000	2008-10-01	1.39757	1791	10.4027	11.2772	79	0	0	1	0	0	0	0	4.36945	8527	3	8542	3	7102	3	3571	2	8212	3	14851	5	13510	5	24647	8	0	1	0	0	0	0	0	0	0
747	82500	18/10/2002	103000	18/03/2011	0.248485	3073	11.3206	11.5425	65	0	0	0	1	0	0	0	4.17439	27511	9	27971	9	26473	9	26310	9	22589	7	20508	7	14680	5	20758	7	0	0	0	0	1	0	0	0	0
748	19950	17/04/2000	52000	17/03/2009	1.60652	3256	9.90098	10.859	51	0	0	0	0	1	0	0	3.93183	5255	2	7059	3	7412	3	8845	3	3847	2	4223	2	17033	6	1169	1	0	0	1	0	0	0	0	0	0
749	97500	31/01/2001	230000	2009-06-11	1.35897	3201	11.4876	12.3458	58	0	0	0	1	0	0	0	4.06044	12851	4	11981	4	14602	5	22261	7	15971	5	2029	1	12544	4	14971	5	0	0	0	0	0	0	1	0	0
750	75000	2004-11-06	72500	2010-10-12	-0.0333333	2373	11.2252	11.1913	74	0	0	1	0	0	0	0	4.30407	2627	1	2735	1	1934	1	5719	2	1121	1	10501	4	13858	5	7559	3	0	0	0	1	0	0	0	0	0
751	76950	28/10/2005	55000	22/12/2010	-0.28525	1881	11.2509	10.9151	67	0	0	0	1	0	0	0	4.20469	4390	2	4158	2	3957	2	2045	1	5423	2	2591	1	29123	9	22238	7	0	0	0	1	0	0	0	0	0
752	94950	2001-10-08	167000	18/06/2010	0.75882	3234	11.4611	12.0257	65	0	0	0	1	0	0	0	4.17439	7443	3	6616	3	8346	3	10187	4	10497	4	6007	2	5822	2	9216	3	0	0	0	0	0	0	1	0	0
753	123000	22/12/2004	117000	29/07/2011	-0.0487805	2410	11.7199	11.6699	41	0	0	0	0	1	0	0	3.71357	5362	2	3843	2	5892	2	7530	3	2825	1	21731	7	7146	3	10577	4	0	0	0	1	0	0	0	0	0
754	82000	28/01/1999	169000	2011-05-07	1.06098	4541	11.3145	12.0377	69	0	0	1	0	0	0	0	4.23411	29234	9	28621	9	29835	10	31741	10	27638	9	16242	5	19870	7	15357	5	0	1	0	0	0	0	0	0	0
755	42500	20/01/1997	109000	2011-09-09	1.56471	5345	10.6573	11.5991	53	0	0	0	0	1	0	0	3.97029	12505	4	13141	5	14676	5	6895	3	15630	5	7315	3	28885	9	6824	3	0	0	0	1	0	0	0	0	0
756	105000	31/03/2007	94000	31/01/2008	-0.104762	306	11.5617	11.4511	77	0	0	1	0	0	0	0	4.34381	21682	7	19113	6	17308	6	20795	7	9853	3	29111	9	27288	9	27180	9	0	0	1	0	0	0	0	0	0
757	135100	2007-02-02	168000	30/01/2009	0.243523	728	11.8138	12.0317	59	0	0	0	1	0	0	0	4.07754	9983	4	14838	5	8270	3	21681	7	4363	2	9116	3	19061	6	3708	2	0	0	0	0	0	0	0	0	1
758	212000	20/10/2006	261000	2008-02-04	0.231132	530	12.2643	12.4723	72	0	0	1	0	0	0	0	4.27667	16184	5	15526	5	16375	5	25611	8	17763	6	12672	4	6966	3	10085	4	0	0	0	0	0	0	1	0	0
759	235000	29/09/2003	250000	30/06/2011	0.0638298	2831	12.3673	12.4292	83	0	1	0	0	0	0	0	4.41884	19011	6	15919	5	22888	7	28512	9	28903	9	7093	3	6580	3	14091	5	0	0	0	0	0	0	1	0	0
760	66500	15/10/2001	118756	15/12/2008	0.785805	2618	11.105	11.6848	76	0	0	1	0	0	0	0	4.33073	23902	8	21294	7	25067	8	24010	8	26023	8	20224	7	8556	3	18809	6	0	0	0	0	1	0	0	0	0
761	50000	18/07/2003	85000	23/06/2011	0.7	2897	10.8198	11.3504	45	0	0	0	0	1	0	0	3.80666	5449	2	7721	3	5703	2	8290	3	7568	3	8413	3	20755	7	174	1	0	0	1	0	0	0	0	0	0
762	162500	27/03/2006	138000	20/01/2012	-0.150769	2125	11.9984	11.835	76	0	0	1	0	0	0	0	4.33073	16979	6	14666	5	13771	5	17751	6	17068	6	14745	5	23884	8	12510	4	0	0	0	1	0	0	0	0	0
763	40000	22/12/1999	124000	18/04/2008	2.1	3040	10.5966	11.728	56	0	0	0	1	0	0	0	4.02535	13934	5	12163	4	10670	4	10748	4	11629	4	23871	8	32637	10	10210	4	0	0	1	0	0	0	0	0	0
764	98950	13/11/2003	116000	14/08/2009	0.172309	2101	11.5024	11.6613	82	0	1	0	0	0	0	0	4.40672	23732	8	22561	7	24148	8	17991	6	20239	7	19793	7	23507	8	13736	5	0	0	1	0	0	0	0	0	0
765	108000	16/06/2006	114950	23/05/2011	0.0643519	1802	11.5899	11.6523	75	0	0	1	0	0	0	0	4.31749	19241	6	20650	7	16690	6	13551	5	18773	6	9197	3	20503	7	25298	8	0	0	0	0	1	0	0	0	0
766	101500	21/07/2004	80000	23/09/2011	-0.211823	2620	11.5278	11.2898	85	0	1	0	0	0	0	0	4.44265	4981	2	6388	2	4620	2	5846	2	2987	1	9080	3	17117	6	4282	2	0	0	1	0	0	0	0	0	0
767	51500	1997-11-08	100000	29/05/2009	0.941748	4309	10.8493	11.5129	68	0	0	0	1	0	0	0	4.21951	27150	9	23319	8	20334	7	29811	10	21272	7	23030	8	32017	10	19691	6	0	0	0	1	0	0	0	0	0
768	159995	16/03/2009	185000	18/06/2010	0.156286	459	11.9829	12.1281	41	0	0	0	0	1	0	0	3.71357	8384	3	16041	5	20380	7	22885	7	2703	1	3437	2	5100	2	997	1	0	0	0	0	1	0	0	0	0
769	134950	18/12/2003	100000	19/12/2008	-0.258985	1828	11.8127	11.5129	68	0	0	0	1	0	0	0	4.21951	10221	4	8598	3	6585	3	11797	4	8320	3	17404	6	23209	8	12711	4	0	0	1	0	0	0	0	0	0
770	25242	26/01/1998	49000	18/07/2011	0.941209	4921	10.1363	10.7996	62	0	0	0	1	0	0	0	4.12713	6514	2	7066	3	7447	3	8756	3	6318	2	9946	4	31111	10	665	1	0	0	1	0	0	0	0	0	0
771	62000	13/04/2004	105000	2009-02-12	0.693548	2059	11.0349	11.5617	70	0	0	1	0	0	0	0	4.2485	3109	1	5554	2	5184	2	7211	3	633	1	2156	1	17271	6	2525	1	0	1	0	0	0	0	0	0	0
772	62000	1997-02-09	160000	23/07/2010	1.58065	4707	11.0349	11.9829	38	0	0	0	0	0	1	0	3.63759	16047	5	11954	4	13363	5	11297	4	17289	6	23361	8	13196	5	28206	9	0	0	0	0	0	0	0	1	0
773	53500	17/03/1997	156000	30/04/2010	1.91589	4792	10.8874	11.9576	68	0	0	0	1	0	0	0	4.21951	30808	10	31521	10	31233	10	28522	9	31077	10	32835	10	6545	2	31702	10	0	0	0	1	0	0	0	0	0
774	180000	19/12/1997	425000	2010-05-08	1.36111	4612	12.1007	12.9598	64	0	0	0	1	0	0	0	4.15888	13639	5	12834	4	16240	5	17860	6	14541	5	8773	3	10073	4	8204	3	0	0	0	0	0	0	1	0	0
775	135000	17/11/2006	125000	28/04/2011	-0.0740741	1623	11.813	11.7361	28	0	0	0	0	0	1	0	3.3322	17656	6	16649	6	20091	7	23886	8	24906	8	16003	5	1696	1	22351	7	0	0	0	0	0	0	0	0	1
776	63000	27/04/2001	140000	28/12/2009	1.22222	3167	11.0509	11.8494	46	0	0	0	0	1	0	0	3.82864	24475	8	23756	8	22858	7	19621	6	20900	7	24440	8	28864	9	10211	4	0	0	1	0	0	0	0	0	0
777	154000	2004-05-03	204500	2011-07-03	0.327922	2558	11.9447	12.2283	68	0	0	0	1	0	0	0	4.21951	30383	10	25199	8	25964	8	24535	8	25040	8	31393	10	31580	10	26312	9	0	0	0	0	1	0	0	0	0
778	146950	29/06/2007	124950	2011-10-06	-0.149711	1442	11.8978	11.7357	84	0	1	0	0	0	0	0	4.43082	21218	7	19302	6	20034	7	21758	7	20330	7	16148	5	24033	8	10380	4	0	0	1	0	0	0	0	0	0
779	68000	2006-04-12	70000	13/03/2008	0.0294118	465	11.1273	11.1563	47	0	0	0	0	1	0	0	3.85015	23579	8	22760	7	19978	7	15940	5	23835	8	26950	9	23145	8	13968	5	0	0	0	0	0	0	0	0	1
780	59900	14/08/2002	75000	26/08/2011	0.252087	3299	11.0004	11.2252	79	0	0	1	0	0	0	0	4.36945	3121	1	3307	2	3144	1	784	1	3902	2	8318	3	19153	6	13542	5	0	0	0	0	0	1	0	0	0
781	120000	29/09/2006	109995	27/11/2009	-0.083375	1155	11.6952	11.6082	73	0	0	1	0	0	0	0	4.29046	25687	8	22158	7	18969	6	16154	5	26259	8	29646	10	21114	7	32591	10	0	0	0	0	0	0	0	0	1
782	52750	1995-04-08	319000	17/04/2008	5.04739	4640	10.8733	12.6729	68	0	0	0	1	0	0	0	4.21951	19276	6	24337	8	26990	9	28297	9	28362	9	2859	1	7751	3	7856	3	0	0	0	0	0	0	1	0	0
783	139950	28/07/2006	190000	26/03/2010	0.357628	1337	11.849	12.1548	53	0	0	0	0	1	0	0	3.97029	18745	6	23150	8	20244	7	21901	7	15293	5	6374	2	24279	8	7562	3	0	0	1	0	0	0	0	0	0
784	47950	2000-03-04	95000	2008-11-09	0.98123	3083	10.7779	11.4616	36	0	0	0	0	0	1	0	3.58352	23596	8	20178	7	18042	6	17843	6	15501	5	30716	10	31515	10	24535	8	0	1	0	0	0	0	0	0	0
785	149950	17/04/2008	150000	25/10/2010	0.000333444	921	11.9181	11.9184	82	0	1	0	0	0	0	0	4.40672	3987	2	4041	2	3736	2	2952	1	3342	2	12486	4	3962	2	27322	9	0	1	0	0	0	0	0	0	0
786	69950	2007-11-01	86500	29/02/2008	0.236598	414	11.1555	11.3679	57	0	0	0	1	0	0	0	4.04305	15562	5	13510	5	15232	5	7220	3	19199	6	30104	10	8713	3	22290	7	0	0	0	1	0	0	0	0	0
787	550000	2006-10-03	499999	29/09/2011	-0.0909109	2029	13.2177	13.1224	67	0	0	0	1	0	0	0	4.20469	18060	6	24523	8	23747	8	31872	10	5162	2	15707	5	11254	4	7679	3	0	1	0	0	0	0	0	0	0
788	236000	30/06/2006	215000	2009-06-02	-0.0889831	952	12.3716	12.2784	63	0	0	0	1	0	0	0	4.14313	29464	9	27627	9	25346	8	30722	10	26395	9	31745	10	10668	4	29312	9	0	0	1	0	0	0	0	0	0
789	40500	2002-09-08	62750	2008-03-06	0.549383	2125	10.6091	11.0469	74	0	0	1	0	0	0	0	4.30407	9770	3	13400	5	8009	3	4687	2	8372	3	7968	3	15525	5	22423	7	0	0	0	0	0	0	0	0	1
790	93750	26/05/2006	175000	31/08/2010	0.866667	1558	11.4484	12.0725	85	0	1	0	0	0	0	0	4.44265	20913	7	20042	7	21657	7	28580	9	26350	9	8201	3	19345	6	7530	3	0	0	0	0	0	0	0	1	0
791	115000	2007-12-10	109000	29/05/2009	-0.0521739	595	11.6527	11.5991	73	0	0	1	0	0	0	0	4.29046	13103	4	13947	5	14725	5	15288	5	9084	3	11247	4	10579	4	11224	4	0	0	1	0	0	0	0	0	0
792	55000	13/12/2006	92000	23/07/2010	0.672727	1318	10.9151	11.4295	86	0	1	0	0	0	0	0	4.45435	2253	1	3764	2	2113	1	6913	3	3110	1	591	1	12557	4	3279	1	0	0	0	0	1	0	0	0	0
793	75000	16/04/2002	130000	2009-11-08	0.733333	2674	11.2252	11.7753	62	0	0	0	1	0	0	0	4.12713	11878	4	10502	4	12820	4	10973	4	4413	2	19270	6	26275	8	13721	5	1	0	0	0	0	0	0	0	0
794	147500	18/06/2007	142000	17/10/2011	-0.0372881	1582	11.9016	11.8636	56	0	0	0	1	0	0	0	4.02535	20768	7	19388	6	19682	6	19821	7	19911	7	17679	6	25055	8	9057	3	0	0	0	0	0	0	0	1	0
795	154000	25/05/2007	145000	25/02/2011	-0.0584416	1372	11.9447	11.8845	69	0	0	1	0	0	0	0	4.23411	18634	6	14845	5	14628	5	14847	5	25497	8	6774	3	32166	10	27667	9	0	0	0	0	0	0	0	1	0
796	167500	20/07/2007	127000	2010-01-03	-0.241791	955	12.0287	11.7519	79	0	0	1	0	0	0	0	4.36945	5717	2	7389	3	7891	3	7269	3	2951	1	2870	1	20230	7	5077	2	0	0	1	0	0	0	0	0	0
797	147500	18/06/2007	142000	17/10/2011	-0.0372881	1582	11.9016	11.8636	56	0	0	0	1	0	0	0	4.02535	20768	7	19388	6	19682	6	19821	7	19911	7	17679	6	25055	8	9057	3	0	0	0	0	0	0	0	1	0
798	130000	16/06/2003	120000	25/04/2008	-0.0769231	1775	11.7753	11.6952	80	0	0	1	0	0	0	0	4.38203	4265	2	3052	1	2919	1	8744	3	1649	1	9071	3	21981	7	19097	6	1	0	0	0	0	0	0	0	0
799	159000	19/06/2008	154000	2011-06-12	-0.0314465	1265	11.9767	11.9447	62	0	0	0	1	0	0	0	4.12713	23905	8	17169	6	20074	7	26668	9	17804	6	29303	9	27977	9	17195	6	0	0	0	1	0	0	0	0	0
800	103000	19/04/2002	145000	2009-03-07	0.407767	2632	11.5425	11.8845	70	0	0	1	0	0	0	0	4.2485	3084	1	4215	2	1945	1	2557	1	2006	1	21324	7	3253	1	26842	9	0	0	0	1	0	0	0	0	0
801	66000	26/01/1996	220000	2010-06-12	2.33333	5428	11.0974	12.3014	37	0	0	0	0	0	1	0	3.61092	26354	9	23891	8	24033	8	30832	10	22364	7	13314	5	26769	9	16911	6	0	0	0	1	0	0	0	0	0
802	170000	2004-02-07	265000	28/01/2011	0.558824	2401	12.0436	12.4875	60	0	0	0	1	0	0	0	4.09434	19125	6	17320	6	15958	5	13855	5	18476	6	21920	7	29476	9	11851	4	0	0	0	0	0	1	0	0	0
803	97000	2004-03-12	108250	19/03/2010	0.115979	1932	11.4825	11.5922	67	0	0	0	1	0	0	0	4.20469	9805	3	10344	4	6990	3	8793	3	6138	2	16275	5	19784	7	14781	5	0	0	1	0	0	0	0	0	0
804	159950	18/10/2000	275000	2008-12-05	0.719287	2763	11.9826	12.5245	70	0	0	1	0	0	0	0	4.2485	24449	8	25935	8	20588	7	29924	10	23509	8	21838	7	10635	4	14534	5	0	1	0	0	0	0	0	0	0
805	115000	2006-08-02	129950	22/10/2009	0.13	1352	11.6527	11.7749	30	0	0	0	0	0	1	0	3.4012	14939	5	11683	4	15834	5	4129	2	20827	7	13848	5	28403	9	25817	8	0	0	0	0	0	0	0	1	0
806	136995	26/11/2010	113000	21/10/2011	-0.175152	329	11.8277	11.6351	85	0	1	0	0	0	0	0	4.44265	13008	4	11195	4	7407	3	14520	5	7739	3	18861	6	26831	9	29510	9	1	0	0	0	0	0	0	0	0
807	186400	22/02/2007	171250	21/12/2009	-0.0812768	1033	12.1357	12.0509	79	0	0	1	0	0	0	0	4.36945	15707	5	15298	5	15450	5	13831	5	18869	6	23501	8	2869	1	25553	8	0	0	0	0	0	0	0	1	0
808	140000	17/06/2005	150000	21/08/2009	0.0714286	1526	11.8494	11.9184	75	0	0	1	0	0	0	0	4.31749	10839	4	13209	5	9679	3	27914	9	4581	2	18049	6	11441	4	3774	2	0	0	0	0	0	0	0	1	0
809	93000	14/10/2005	115000	14/01/2009	0.236559	1188	11.4404	11.6527	53	0	0	0	0	1	0	0	3.97029	20878	7	18459	6	15736	5	12191	4	20000	7	27095	9	30178	10	19958	7	0	0	0	1	0	0	0	0	0
810	82450	15/11/2002	103000	2009-01-12	0.249242	2573	11.3199	11.5425	80	0	0	1	0	0	0	0	4.38203	8044	3	5781	2	3937	2	7701	3	4374	2	29445	9	26406	9	30999	10	0	1	0	0	0	0	0	0	0
811	78500	19/12/2003	105000	31/10/2008	0.33758	1778	11.2709	11.5617	43	0	0	0	0	1	0	0	3.7612	10000	4	9678	3	11319	4	2014	1	15015	5	20858	7	19532	6	10310	4	0	0	1	0	0	0	0	0	0
812	65000	25/08/2004	78000	19/12/2008	0.2	1577	11.0821	11.2645	76	0	0	1	0	0	0	0	4.33073	4014	2	7432	3	7169	3	2216	1	3509	2	150	1	15080	5	14221	5	0	0	1	0	0	0	0	0	0
813	104995	28/03/2003	147000	2010-11-01	0.400067	2481	11.5617	11.8982	73	0	0	1	0	0	0	0	4.29046	4258	2	4499	2	3257	1	3240	1	4226	2	4311	2	21491	7	15259	5	0	0	0	0	1	0	0	0	0
814	27000	2001-05-04	70000	2009-03-08	1.59259	3042	10.2036	11.1563	41	0	0	0	0	1	0	0	3.71357	9644	3	7321	3	6162	2	12468	4	3877	2	15205	5	30110	10	30868	10	1	0	0	0	0	0	0	0	0
815	200000	2005-03-10	250000	19/03/2008	0.25	898	12.2061	12.4292	54	0	0	0	0	1	0	0	3.98898	21691	7	22549	7	24225	8	30932	10	24571	8	17238	6	24408	8	2030	1	0	0	0	0	0	0	0	1	0
816	44000	31/05/2000	112000	2010-01-10	1.54545	3775	10.6919	11.6263	76	0	0	1	0	0	0	0	4.33073	7445	3	5626	2	5564	2	11294	4	4940	2	7516	3	24805	8	16647	6	1	0	0	0	0	0	0	0	0
817	51000	31/01/2000	90000	2008-10-07	0.764706	3083	10.8396	11.4076	69	0	0	1	0	0	0	0	4.23411	13263	5	13295	5	9382	3	20537	7	8509	3	12429	4	31532	10	8888	3	0	0	0	1	0	0	0	0	0
818	120000	18/05/2005	135950	17/05/2010	0.132917	1825	11.6952	11.82	75	0	0	1	0	0	0	0	4.31749	32308	10	31459	10	29225	9	32468	10	27338	9	31202	10	22469	7	27771	9	0	0	1	0	0	0	0	0	0
819	237500	2007-11-05	220000	19/09/2008	-0.0736842	497	12.3779	12.3014	39	0	0	0	0	1	0	0	3.66356	28518	9	24335	8	23813	8	29434	9	20441	7	29245	9	29348	9	19247	6	0	1	0	0	0	0	0	0	0
820	98000	28/11/2005	103000	25/09/2009	0.0510204	1397	11.4927	11.5425	29	0	0	0	0	0	1	0	3.3673	32365	10	29933	10	28363	9	27976	9	29061	9	32118	10	28105	9	31211	10	0	0	0	1	0	0	0	0	0
821	21500	23/08/1996	73000	18/09/2009	2.39535	4774	9.97581	11.1982	73	0	0	1	0	0	0	0	4.29046	13323	5	16998	6	14710	5	20380	7	5421	2	22618	7	32809	10	1476	1	0	1	0	0	0	0	0	0	0
822	162500	14/05/2007	156000	25/05/2010	-0.04	1107	11.9984	11.9576	64	0	0	0	1	0	0	0	4.15888	28996	9	27719	9	30685	10	31452	10	30819	10	22128	7	10415	4	16998	6	0	0	0	0	1	0	0	0	0
823	84500	16/05/2002	106000	2009-06-07	0.254438	2608	11.3445	11.5712	70	0	0	1	0	0	0	0	4.2485	28375	9	27854	9	27385	9	21101	7	25632	8	27540	9	13180	5	25568	8	0	0	0	0	0	1	0	0	0
824	343500	2007-02-03	350000	14/07/2010	0.0189229	1230	12.7469	12.7657	71	0	0	1	0	0	0	0	4.26268	27648	9	24911	8	24968	8	27321	9	27506	9	16276	5	27371	9	16060	5	0	0	0	0	0	0	0	1	0
825	122000	19/07/2002	158500	2008-12-03	0.29918	2063	11.7118	11.9735	71	0	0	1	0	0	0	0	4.26268	26574	9	23473	8	21794	7	22907	7	24811	8	23709	8	19847	7	24368	8	0	0	0	0	0	0	0	1	0
826	93750	26/05/2006	175000	31/08/2010	0.866667	1558	11.4484	12.0725	85	0	1	0	0	0	0	0	4.44265	20913	7	20042	7	21657	7	28580	9	26350	9	8201	3	19345	6	7530	3	0	0	0	0	0	0	0	1	0
827	43000	31/01/1996	82500	2009-02-10	0.918605	4993	10.669	11.3206	68	0	0	0	1	0	0	0	4.21951	22952	7	24818	8	20339	7	32270	10	13711	5	15235	5	23777	8	11559	4	0	0	0	1	0	0	0	0	0
828	98950	13/11/2003	116000	14/08/2009	0.172309	2101	11.5024	11.6613	82	0	1	0	0	0	0	0	4.40672	23732	8	22561	7	24148	8	17991	6	20239	7	19793	7	23507	8	13736	5	0	0	1	0	0	0	0	0	0
829	118745	15/12/2005	121000	22/12/2009	0.0189903	1468	11.6847	11.7035	85	0	1	0	0	0	0	0	4.44265	21298	7	19859	7	17072	6	22873	7	14703	5	15397	5	31760	10	17363	6	0	1	0	0	0	0	0	0	0
830	47350	21/07/1999	112000	31/07/2009	1.36536	3663	10.7653	11.6263	59	0	0	0	1	0	0	0	4.07754	27539	9	24579	8	22811	7	19030	6	21455	7	26946	9	27911	9	28469	9	0	0	0	0	1	0	0	0	0
831	119500	24/01/2002	120000	13/11/2008	0.0041841	2485	11.6911	11.6952	76	0	0	1	0	0	0	0	4.33073	23788	8	25943	8	23800	8	25488	8	19019	6	7451	3	32414	10	12986	4	0	1	0	0	0	0	0	0	0
832	137995	2006-01-09	105000	2009-09-10	-0.239103	1134	11.835	11.5617	71	0	0	1	0	0	0	0	4.26268	10036	4	8659	3	7963	3	6939	3	13012	4	17953	6	23158	8	7346	3	0	0	0	0	1	0	0	0	0
833	91500	2006-01-09	61000	16/09/2011	-0.333333	1841	11.4241	11.0186	47	0	0	0	0	1	0	0	3.85015	7929	3	9143	3	7263	3	7443	3	15778	5	1676	1	26230	8	5939	2	0	0	0	1	0	0	0	0	0
834	103750	1996-11-04	219000	2008-05-12	1.11084	4621	11.5497	12.2968	68	0	0	0	1	0	0	0	4.21951	22202	7	22746	7	29725	10	21240	7	30058	10	6861	3	7051	3	18271	6	0	0	0	0	0	0	1	0	0
835	38000	25/06/1999	70000	2010-08-01	0.842105	3850	10.5453	11.1563	41	0	0	0	0	1	0	0	3.71357	12848	4	13964	5	12106	4	15678	5	15550	5	9641	3	25746	8	3011	1	0	0	1	0	0	0	0	0	0
836	100000	19/12/2002	138000	2009-05-06	0.38	2360	11.5129	11.835	73	0	0	1	0	0	0	0	4.29046	24299	8	28893	9	22437	7	25471	8	14252	5	25518	8	6932	3	28908	9	0	0	1	0	0	0	0	0	0
837	125000	25/03/2003	155000	19/10/2009	0.24	2400	11.7361	11.9512	42	0	0	0	0	1	0	0	3.73767	5713	2	4874	2	5067	2	3830	2	7055	3	18318	6	13982	5	6726	3	0	0	0	0	1	0	0	0	0
838	65950	14/08/2007	50000	15/03/2010	-0.24185	944	11.0967	10.8198	76	0	0	1	0	0	0	0	4.33073	18172	6	14339	5	14548	5	14579	5	21901	7	28720	9	14640	5	16504	6	0	0	0	0	0	0	0	0	1
839	149950	17/04/2008	150000	25/10/2010	0.000333444	921	11.9181	11.9184	82	0	1	0	0	0	0	0	4.40672	3987	2	4041	2	3736	2	2952	1	3342	2	12486	4	3962	2	27322	9	0	1	0	0	0	0	0	0	0
840	152500	24/10/2006	141000	2010-04-06	-0.0754098	1319	11.9349	11.8565	79	0	0	1	0	0	0	0	4.36945	23780	8	25267	8	25133	8	28673	9	26942	9	18646	6	5598	2	14082	5	0	1	0	0	0	0	0	0	0
841	120000	2004-06-02	100000	13/10/2011	-0.166667	2806	11.6952	11.5129	70	0	0	1	0	0	0	0	4.2485	29873	10	30922	10	31067	10	31871	10	29633	10	24652	8	12218	4	14383	5	0	0	1	0	0	0	0	0	0
842	91990	2005-07-01	97000	2009-05-01	0.0544624	1459	11.4294	11.4825	69	0	0	1	0	0	0	0	4.23411	26257	8	26026	8	22031	7	14071	5	21974	7	28545	9	20640	7	31578	10	0	0	0	0	0	0	0	0	1
843	215000	22/07/2005	249000	20/10/2010	0.15814	1916	12.2784	12.4252	72	0	0	1	0	0	0	0	4.27667	18274	6	16279	5	15217	5	9998	4	22047	7	13198	5	25106	8	24846	8	0	0	0	0	0	0	0	1	0
844	78000	2001-12-07	110000	2010-01-03	0.410256	3154	11.2645	11.6082	76	0	0	1	0	0	0	0	4.33073	22795	7	25547	8	21859	7	31999	10	18288	6	8673	3	26041	8	9021	3	0	0	1	0	0	0	0	0	0
845	64950	25/03/2004	74950	2010-08-01	0.153965	2115	11.0814	11.2246	67	0	0	0	1	0	0	0	4.20469	10964	4	12925	4	11674	4	8942	3	12121	4	7744	3	29473	9	3342	2	0	0	1	0	0	0	0	0	0
846	50000	15/05/2000	170000	22/09/2010	2.4	3782	10.8198	12.0436	50	0	0	0	0	1	0	0	3.91202	20188	7	19765	7	21468	7	23424	8	25033	8	14761	5	22606	7	3819	2	0	0	0	1	0	0	0	0	0
847	185000	29/09/2006	161500	2010-04-06	-0.127027	1344	12.1281	11.9923	82	0	1	0	0	0	0	0	4.40672	24454	8	17661	6	19066	6	23721	8	26219	8	30176	10	21394	7	19311	6	0	0	0	1	0	0	0	0	0
848	59995	2002-04-01	73000	2011-01-09	0.216768	3527	11.002	11.1982	70	0	0	1	0	0	0	0	4.2485	2866	1	3382	2	4527	2	2268	1	1051	1	10211	4	6072	2	11908	4	0	1	0	0	0	0	0	0	0
849	75000	2006-06-01	75000	2011-10-08	0	2042	11.2252	11.2252	27	0	0	0	0	0	1	0	3.29584	14643	5	13012	4	12746	4	8959	3	18021	6	21286	7	10492	4	20543	7	0	0	0	0	0	0	0	0	1
850	146000	29/06/2001	140000	31/07/2008	-0.0410959	2589	11.8914	11.8494	45	0	0	0	0	1	0	0	3.80666	14338	5	16178	5	15010	5	30599	10	16229	5	5304	2	17607	6	2957	1	0	0	0	0	1	0	0	0	0
851	153500	21/06/2007	141000	2010-10-09	-0.0814332	1177	11.9415	11.8565	69	0	0	1	0	0	0	0	4.23411	29793	10	32266	10	32216	10	32051	10	31568	10	21727	7	8831	3	16287	5	0	0	1	0	0	0	0	0	0
852	44500	2001-01-08	72500	27/07/2011	0.629213	3647	10.7032	11.1913	69	0	0	1	0	0	0	0	4.23411	17023	6	14363	5	17359	6	8696	3	12001	4	25593	8	29361	9	16659	6	0	0	0	0	0	1	0	0	0
853	132000	13/04/2006	134000	18/02/2011	0.0151515	1772	11.7906	11.8056	74	0	0	1	0	0	0	0	4.30407	31294	10	32091	10	28675	9	28714	9	26339	9	30472	10	18568	6	23116	8	0	0	1	0	0	0	0	0	0
854	67000	25/05/2001	145000	19/09/2008	1.16418	2674	11.1124	11.8845	68	0	0	0	1	0	0	0	4.21951	23251	8	18820	6	19810	7	17311	6	19002	6	17479	6	31064	10	28062	9	0	0	0	0	1	0	0	0	0
855	173500	18/07/2006	130000	21/07/2011	-0.25072	1829	12.0639	11.7753	78	0	0	1	0	0	0	0	4.35671	20371	7	27650	9	24072	8	27361	9	21039	7	12919	4	7778	3	4790	2	0	0	1	0	0	0	0	0	0
856	179500	2007-08-06	137500	30/09/2011	-0.233983	1575	12.0979	11.8314	81	0	1	0	0	0	0	0	4.39445	26204	8	24324	8	26328	9	15625	5	30021	10	19896	7	13565	5	28224	9	0	0	0	0	0	0	0	1	0
857	145000	2006-09-05	145000	29/07/2010	0	1542	11.8845	11.8845	78	0	0	1	0	0	0	0	4.35671	26204	8	24324	8	26328	9	15625	5	30021	10	19896	7	13565	5	28224	9	0	0	0	0	0	0	0	1	0
858	181500	28/06/2007	148995	31/01/2012	-0.179091	1678	12.109	11.9117	80	0	0	1	0	0	0	0	4.38203	26204	8	24324	8	26328	9	15625	5	30021	10	19896	7	13565	5	28224	9	0	0	0	0	0	0	0	1	0
859	114500	14/06/2006	115000	28/05/2010	0.00436681	1444	11.6483	11.6527	68	0	0	0	1	0	0	0	4.21951	20271	7	16982	6	18656	6	19066	6	15527	5	21308	7	16049	5	22380	7	0	1	0	0	0	0	0	0	0
860	124000	2007-12-04	118000	15/12/2010	-0.0483871	1343	11.728	11.6784	73	0	0	1	0	0	0	0	4.29046	24634	8	20858	7	22964	7	13777	5	21297	7	26015	8	23808	8	27405	9	0	0	1	0	0	0	0	0	0
861	127000	31/03/2005	133500	2010-04-06	0.0511811	1891	11.7519	11.8019	77	0	0	1	0	0	0	0	4.34381	26992	9	26855	9	22183	7	17850	6	25983	8	22843	7	18537	6	29485	9	0	0	0	0	0	1	0	0	0
862	146000	29/06/2007	142000	30/07/2010	-0.0273973	1127	11.8914	11.8636	67	0	0	0	1	0	0	0	4.20469	11322	4	11350	4	9003	3	7914	3	8239	3	16597	6	19481	6	17736	6	0	0	0	0	1	0	0	0	0
863	37000	23/03/2001	51000	18/03/2011	0.378378	3647	10.5187	10.8396	32	0	0	0	0	0	1	0	3.46574	8757	3	10683	4	6778	3	8119	3	4800	2	8797	3	17776	6	17951	6	0	0	0	0	1	0	0	0	0
864	23000	1997-06-10	65000	15/09/2008	1.82609	3997	10.0432	11.0821	73	0	0	1	0	0	0	0	4.29046	19704	6	22550	7	19397	6	21717	7	11694	4	14217	5	7776	3	30140	10	1	0	0	0	0	0	0	0	0
865	189950	24/03/2006	132500	24/06/2011	-0.302448	1918	12.1545	11.7943	54	0	0	0	0	1	0	0	3.98898	12096	4	11223	4	8778	3	18943	6	10662	4	18030	6	10331	4	12153	4	0	0	1	0	0	0	0	0	0
866	30000	27/09/2004	35000	2011-12-10	0.166667	2571	10.309	10.4631	60	0	0	0	1	0	0	0	4.09434	2271	1	2510	1	4056	2	3401	2	2145	1	1657	1	27347	9	1727	1	0	1	0	0	0	0	0	0	0
867	85000	13/12/2004	90000	31/01/2011	0.0588235	2240	11.3504	11.4076	37	0	0	0	0	0	1	0	3.61092	15208	5	15743	5	17108	6	17774	6	7730	3	9232	3	22816	7	11822	4	0	0	0	0	1	0	0	0	0
868	82000	20/05/1996	320000	24/06/2011	2.90244	5513	11.3145	12.6761	61	0	0	0	1	0	0	0	4.11087	12187	4	11537	4	14792	5	24436	8	10044	4	23987	8	4571	2	4097	2	0	0	0	0	0	0	1	0	0
869	61500	1997-03-03	230000	2009-06-11	2.73984	4631	11.0268	12.3458	52	0	0	0	0	1	0	0	3.95124	14476	5	14368	5	13695	5	16533	6	14153	5	23309	8	5913	2	11498	4	0	0	0	0	0	0	0	0	1
870	84950	1999-07-12	115000	22/12/2011	0.353737	4398	11.3498	11.6527	78	0	0	1	0	0	0	0	4.35671	21451	7	19615	6	18649	6	27756	9	17747	6	7928	3	30830	10	17512	6	0	1	0	0	0	0	0	0	0
871	132000	27/07/2007	130000	30/01/2009	-0.0151515	553	11.7906	11.7753	80	0	0	1	0	0	0	0	4.38203	3368	2	3225	1	2878	1	2659	1	1843	1	8872	3	23945	8	14535	5	0	1	0	0	0	0	0	0	0
872	84995	2000-10-03	113750	2011-01-12	0.338314	4283	11.3503	11.6418	83	0	1	0	0	0	0	0	4.41884	10848	4	9670	3	10237	4	27175	9	2255	1	10754	4	30302	10	12248	4	0	1	0	0	0	0	0	0	0
873	145000	23/01/2004	250000	2011-01-11	0.724138	2839	11.8845	12.4292	68	0	0	0	1	0	0	0	4.21951	15511	5	31137	10	32812	10	13695	5	17534	6	15729	5	220	1	5669	2	0	0	0	0	1	0	0	0	0
874	205000	2005-01-08	160000	30/05/2008	-0.219512	1033	12.2308	11.9829	81	0	1	0	0	0	0	0	4.39445	12594	4	10008	4	11234	4	11398	4	11103	4	29444	9	20300	7	7576	3	0	0	0	0	0	0	0	1	0
875	164000	20/10/2000	290000	23/07/2010	0.768293	3563	12.0076	12.5776	64	0	0	0	1	0	0	0	4.15888	22648	7	17963	6	14715	5	29537	9	19130	6	21602	7	20583	7	28372	9	0	0	0	0	1	0	0	0	0
876	137995	2006-01-09	105000	2009-09-10	-0.239103	1134	11.835	11.5617	71	0	0	1	0	0	0	0	4.26268	10036	4	8659	3	7963	3	6939	3	13012	4	17953	6	23158	8	7346	3	0	0	0	0	1	0	0	0	0
877	75000	2005-05-08	85000	2011-02-12	0.133333	2310	11.2252	11.3504	53	0	0	0	0	1	0	0	3.97029	12620	4	16849	6	15616	5	16229	5	8009	3	16261	5	32821	10	756	1	0	1	0	0	0	0	0	0	0
878	160000	17/07/2009	160000	2011-07-10	0	812	11.9829	11.9829	83	0	1	0	0	0	0	0	4.41884	29855	10	31589	10	26993	9	28936	9	21799	7	15064	5	32368	10	21329	7	0	1	0	0	0	0	0	0	0
879	215000	22/07/2005	249000	20/10/2010	0.15814	1916	12.2784	12.4252	72	0	0	1	0	0	0	0	4.27667	18274	6	16279	5	15217	5	9998	4	22047	7	13198	5	25106	8	24846	8	0	0	0	0	0	0	0	1	0
880	37500	2002-12-12	55000	2010-12-02	0.466667	2619	10.5321	10.9151	54	0	0	0	0	1	0	0	3.98898	6028	2	7913	3	4407	2	2474	1	4529	2	6899	3	30272	10	17871	6	0	0	0	1	0	0	0	0	0
881	83000	1998-06-11	180001	24/05/2010	1.16869	4217	11.3266	12.1007	72	0	0	1	0	0	0	0	4.27667	30695	10	27969	9	29458	9	26992	9	29535	9	25272	8	14665	5	31883	10	0	0	0	1	0	0	0	0	0
882	33000	1999-05-11	79500	2011-11-11	1.40909	4389	10.4043	11.2835	64	0	0	0	1	0	0	0	4.15888	23392	8	17256	6	23655	8	15555	5	21716	7	16059	5	32379	10	23872	8	0	0	0	1	0	0	0	0	0
883	63000	27/04/2001	140000	28/12/2009	1.22222	3167	11.0509	11.8494	46	0	0	0	0	1	0	0	3.82864	24475	8	23756	8	22858	7	19621	6	20900	7	24440	8	28864	9	10211	4	0	0	1	0	0	0	0	0	0
884	49000	31/03/2000	90000	2011-12-08	0.836735	4151	10.7996	11.4076	76	0	0	1	0	0	0	0	4.33073	15708	5	13955	5	11096	4	21023	7	13761	5	24586	8	31408	10	5570	2	0	1	0	0	0	0	0	0	0
885	128950	28/09/2007	70000	2010-10-12	-0.457154	1169	11.7672	11.1563	79	0	0	1	0	0	0	0	4.36945	9889	4	15164	5	21893	7	9014	3	7589	3	10483	4	13406	5	328	1	0	0	0	0	1	0	0	0	0
886	33000	2003-07-07	70000	2009-12-01	1.12121	2016	10.4043	11.1563	70	0	0	1	0	0	0	0	4.2485	1758	1	2174	1	2376	1	2297	1	559	1	5136	2	26100	8	5117	2	0	1	0	0	0	0	0	0	0
887	67500	29/03/2007	60714	2008-10-09	-0.100533	531	11.1199	11.0139	55	0	0	0	1	0	0	0	4.00733	1904	1	1838	1	2817	1	4697	2	1340	1	4221	2	13045	4	2986	1	0	1	0	0	0	0	0	0	0
888	95000	1998-01-12	355000	2009-01-07	2.73684	3865	11.4616	12.7799	71	0	0	1	0	0	0	0	4.26268	27966	9	27591	9	27096	9	28139	9	27530	9	26280	9	6955	3	26731	9	0	0	1	0	0	0	0	0	0
889	58500	24/02/1995	124950	2008-03-04	1.1359	4787	10.9768	11.7357	70	0	0	1	0	0	0	0	4.2485	21656	7	23519	8	29134	9	29699	10	29518	9	7255	3	7397	3	7985	3	0	0	0	0	0	0	1	0	0
890	132950	31/07/2003	145000	19/03/2010	0.0906356	2423	11.7977	11.8845	80	0	0	1	0	0	0	0	4.38203	14551	5	12169	4	13826	5	7449	3	16689	6	22803	7	11506	4	23099	8	0	0	1	0	0	0	0	0	0
891	169950	13/10/2006	146500	2010-10-09	-0.137982	1428	12.0433	11.8948	83	0	1	0	0	0	0	0	4.41884	11690	4	14172	5	8125	3	18202	6	8587	3	6843	3	29668	10	7834	3	0	1	0	0	0	0	0	0	0
892	45500	31/05/2002	60000	2009-06-03	0.318681	2471	10.7255	11.0021	62	0	0	0	1	0	0	0	4.12713	514	1	421	1	374	1	2181	1	1192	1	4070	2	10441	4	7307	3	0	0	0	0	0	1	0	0	0
893	97000	23/09/2005	96000	2009-04-12	-0.0103093	1533	11.4825	11.4721	46	0	0	0	0	1	0	0	3.82864	20689	7	21836	7	18880	6	14153	5	19560	6	7110	3	28831	9	25989	8	0	0	0	0	0	0	0	0	1
894	153595	30/06/2005	135000	2011-11-11	-0.121065	2325	11.9421	11.813	77	0	0	1	0	0	0	0	4.34381	32231	10	31078	10	30648	10	32817	10	31763	10	28602	9	32842	10	14052	5	0	0	0	1	0	0	0	0	0
895	226500	16/03/2004	278000	27/01/2012	0.227373	2873	12.3305	12.5354	61	0	0	0	1	0	0	0	4.11087	27434	9	27750	9	28493	9	30364	10	26631	9	23356	8	4757	2	28679	9	0	0	0	0	0	0	0	1	0
896	50000	15/05/2000	170000	22/09/2010	2.4	3782	10.8198	12.0436	50	0	0	0	0	1	0	0	3.91202	20188	7	19765	7	21468	7	23424	8	25033	8	14761	5	22606	7	3819	2	0	0	0	1	0	0	0	0	0
897	185000	29/09/2006	161500	2010-04-06	-0.127027	1344	12.1281	11.9923	82	0	1	0	0	0	0	0	4.40672	24454	8	17661	6	19066	6	23721	8	26219	8	30176	10	21394	7	19311	6	0	0	0	1	0	0	0	0	0
898	100000	2002-02-10	186000	2008-06-05	0.86	2043	11.5129	12.1335	34	0	0	0	0	0	1	0	3.52636	5448	2	4540	2	5034	2	12062	4	8078	3	4849	2	4690	2	9484	3	0	0	0	0	0	0	1	0	0
899	53000	28/07/1995	185000	23/04/2010	2.49057	5383	10.878	12.1281	67	0	0	0	1	0	0	0	4.20469	22209	7	22835	7	27566	9	21008	7	20838	7	11496	4	6403	2	25079	8	0	0	0	0	0	1	0	0	0
900	45000	2001-08-01	80000	2010-01-07	0.777778	3461	10.7144	11.2898	78	0	0	1	0	0	0	0	4.35671	8287	3	8770	3	9078	3	12805	4	5102	2	5656	2	13078	4	8679	3	0	0	0	0	1	0	0	0	0
901	32995	26/05/2000	50000	26/08/2010	0.515381	3744	10.4041	10.8198	27	0	0	0	0	0	1	0	3.29584	12354	4	12469	4	10477	4	8730	3	6709	3	19173	6	23204	8	18301	6	0	0	0	1	0	0	0	0	0
902	92500	23/11/2001	155000	15/02/2010	0.675676	3006	11.435	11.9512	62	0	0	0	1	0	0	0	4.12713	19443	6	16712	6	20563	7	16175	5	24492	8	7336	3	20481	7	18449	6	0	0	0	0	0	0	1	0	0
903	93000	2002-02-08	125000	2011-01-09	0.344086	3317	11.4404	11.7361	46	0	0	0	0	1	0	0	3.82864	10392	4	8772	3	10883	4	9187	3	8265	3	9583	3	13886	5	18591	6	0	0	0	0	0	0	0	0	1
904	24500	21/06/2002	87000	2008-07-04	2.55102	2117	10.1064	11.3737	49	0	0	0	0	1	0	0	3.89182	12489	4	15569	5	20821	7	10061	4	15261	5	5583	2	13642	5	3047	1	0	0	1	0	0	0	0	0	0
905	37995	1996-12-12	91000	18/11/2008	1.39505	4359	10.5452	11.4186	80	0	0	1	0	0	0	0	4.38203	10315	4	14199	5	13184	5	26810	9	10202	4	3292	2	16027	5	1015	1	0	1	0	0	0	0	0	0	0
906	159950	19/02/2004	160000	2011-03-10	0.000312598	2783	11.9826	11.9829	72	0	0	1	0	0	0	0	4.27667	29587	10	28385	9	24013	8	28366	9	16186	5	29785	10	30548	10	27906	9	0	1	0	0	0	0	0	0	0
907	92000	2006-08-12	77800	20/01/2012	-0.154348	1869	11.4295	11.2619	78	0	0	1	0	0	0	0	4.35671	11312	4	8536	3	10777	4	12739	4	6272	2	23484	8	11473	4	20065	7	1	0	0	0	0	0	0	0	0
908	85250	26/01/2007	94995	27/08/2010	0.114311	1309	11.3533	11.4616	75	0	0	1	0	0	0	0	4.31749	1039	1	1339	1	1059	1	1236	1	1207	1	914	1	23363	8	18037	6	0	0	1	0	0	0	0	0	0
909	257000	13/10/2006	247000	2010-09-03	-0.0389105	1243	12.4568	12.4171	59	0	0	0	1	0	0	0	4.07754	30783	10	32405	10	30338	10	32337	10	29171	9	22563	7	9752	3	28428	9	0	0	1	0	0	0	0	0	0
910	36000	31/10/2002	61000	28/01/2011	0.694444	3011	10.4913	11.0186	38	0	0	0	0	0	1	0	3.63759	16065	5	12849	4	12582	4	11192	4	15876	5	23298	8	17209	6	24481	8	0	0	0	1	0	0	0	0	0
911	85000	14/04/2004	115000	16/09/2008	0.352941	1616	11.3504	11.6527	69	0	0	1	0	0	0	0	4.23411	28436	9	21578	7	30099	10	30972	10	13600	5	27353	9	32083	10	22944	7	0	1	0	0	0	0	0	0	0
912	156352	24/06/2005	101000	24/06/2011	-0.354022	2191	11.9599	11.5229	63	0	0	0	1	0	0	0	4.14313	16145	5	14239	5	13088	4	20210	7	15970	5	16386	5	22251	7	8362	3	0	0	0	0	1	0	0	0	0
913	242000	16/07/2004	280000	2008-10-12	0.157025	1608	12.3967	12.5425	83	0	1	0	0	0	0	0	4.41884	18141	6	12497	4	23141	8	24234	8	13382	5	20677	7	8028	3	18019	6	0	0	0	0	0	0	1	0	0
914	44000	25/04/2001	83500	28/09/2009	0.897727	3078	10.6919	11.3326	60	0	0	0	1	0	0	0	4.09434	12120	4	10956	4	7478	3	12672	4	7822	3	20711	7	28008	9	16985	6	0	1	0	0	0	0	0	0	0
915	124000	23/03/2004	111500	2011-03-06	-0.100806	2628	11.728	11.6218	79	0	0	1	0	0	0	0	4.36945	24449	8	25935	8	20588	7	29924	10	23509	8	21838	7	10635	4	14534	5	0	1	0	0	0	0	0	0	0
916	85000	2001-10-08	140000	30/04/2008	0.647059	2455	11.3504	11.8494	78	0	0	1	0	0	0	0	4.35671	9608	3	9659	3	10321	4	16583	6	7745	3	4959	2	16947	6	6195	2	0	0	1	0	0	0	0	0	0
917	85000	30/05/2002	100000	17/12/2008	0.176471	2393	11.3504	11.5129	60	0	0	0	1	0	0	0	4.09434	32024	10	30869	10	29011	9	32581	10	28546	9	32053	10	18253	6	26997	9	0	0	1	0	0	0	0	0	0
918	116000	2003-04-08	141000	18/07/2008	0.215517	1810	11.6613	11.8565	64	0	0	0	1	0	0	0	4.15888	6304	2	7341	3	6060	2	7557	3	1346	1	11562	4	24041	8	11113	4	0	1	0	0	0	0	0	0	0
919	75000	2005-05-08	85000	2011-02-12	0.133333	2310	11.2252	11.3504	53	0	0	0	0	1	0	0	3.97029	12620	4	16849	6	15616	5	16229	5	8009	3	16261	5	32821	10	756	1	0	1	0	0	0	0	0	0	0
920	150000	23/01/2004	169500	27/11/2009	0.13	2135	11.9184	12.0406	60	0	0	0	1	0	0	0	4.09434	7718	3	6849	3	13687	5	11339	4	14933	5	8314	3	2046	1	3203	1	0	0	0	0	0	0	1	0	0
921	79250	17/09/2004	79500	15/02/2008	0.00315457	1246	11.2804	11.2835	75	0	0	1	0	0	0	0	4.31749	2627	1	2735	1	1934	1	5719	2	1121	1	10501	4	13858	5	7559	3	0	0	0	1	0	0	0	0	0
922	94995	20/10/2000	120000	16/11/2010	0.263224	3679	11.4616	11.6952	80	0	0	1	0	0	0	0	4.38203	10848	4	9670	3	10237	4	27175	9	2255	1	10754	4	30302	10	12248	4	0	1	0	0	0	0	0	0	0
923	94995	20/10/2000	120000	16/11/2010	0.263224	3679	11.4616	11.6952	80	0	0	1	0	0	0	0	4.38203	10848	4	9670	3	10237	4	27175	9	2255	1	10754	4	30302	10	12248	4	0	1	0	0	0	0	0	0	0
924	172500	15/12/2006	182000	21/02/2011	0.0550725	1529	12.0582	12.1118	75	0	0	1	0	0	0	0	4.31749	17116	6	23538	8	19242	6	18071	6	25720	8	10117	4	2601	1	12470	4	0	0	0	0	0	1	0	0	0
925	220000	25/05/2001	311000	2011-04-11	0.413636	3815	12.3014	12.6475	69	0	0	1	0	0	0	0	4.23411	29936	10	30913	10	30197	10	23679	8	24504	8	24406	8	12368	4	32036	10	0	0	0	1	0	0	0	0	0
926	118745	15/12/2005	121000	22/12/2009	0.0189903	1468	11.6847	11.7035	85	0	1	0	0	0	0	0	4.44265	21298	7	19859	7	17072	6	22873	7	14703	5	15397	5	31760	10	17363	6	0	1	0	0	0	0	0	0	0
927	94950	2005-04-02	67500	2011-12-07	-0.2891	2349	11.4611	11.1199	83	0	1	0	0	0	0	0	4.41884	2265	1	4787	2	2963	1	2128	1	1286	1	5077	2	27519	9	839	1	0	1	0	0	0	0	0	0	0
928	75000	25/07/2003	99950	20/04/2011	0.332667	2826	11.2252	11.5124	67	0	0	0	1	0	0	0	4.20469	3191	1	3950	2	3399	2	547	1	4941	2	7254	3	18821	6	10473	4	0	0	0	0	0	1	0	0	0
929	105000	2004-03-09	125000	28/08/2008	0.190476	1455	11.5617	11.7361	68	0	0	0	1	0	0	0	4.21951	7747	3	8615	3	6317	2	18623	6	3228	1	8958	3	26497	9	4062	2	0	1	0	0	0	0	0	0	0
930	91950	24/11/2000	119000	2011-01-04	0.294182	3780	11.429	11.6869	76	0	0	1	0	0	0	0	4.33073	7747	3	8615	3	6317	2	18623	6	3228	1	8958	3	26497	9	4062	2	0	1	0	0	0	0	0	0	0
931	132950	31/07/2003	145000	19/03/2010	0.0906356	2423	11.7977	11.8845	80	0	0	1	0	0	0	0	4.38203	14551	5	12169	4	13826	5	7449	3	16689	6	22803	7	11506	4	23099	8	0	0	1	0	0	0	0	0	0
932	66995	30/06/1998	150000	2008-05-09	1.23897	3720	11.1124	11.9184	74	0	0	1	0	0	0	0	4.30407	15508	5	14912	5	14422	5	13713	5	17195	6	30919	10	21701	7	3378	2	0	0	0	0	0	0	0	0	1
933	82000	18/10/1999	205000	28/05/2010	1.5	3875	11.3145	12.2308	67	0	0	0	1	0	0	0	4.20469	23428	8	22510	7	20166	7	24446	8	14500	5	25294	8	21896	7	16485	6	0	1	0	0	0	0	0	0	0
934	23000	15/02/2005	90000	2010-05-02	2.91304	1816	10.0432	11.4076	67	0	0	0	1	0	0	0	4.20469	14242	5	13296	5	13242	5	25789	8	7611	3	6870	3	28664	9	11825	4	0	1	0	0	0	0	0	0	0
935	20000	16/02/1996	73000	23/03/2011	2.65	5514	9.90349	11.1982	58	0	0	0	1	0	0	0	4.06044	2865	1	3140	1	4265	2	8997	3	4937	2	2043	1	3681	2	2371	1	0	0	0	0	1	0	0	0	0
936	124950	2002-09-08	173000	23/12/2009	0.384554	2693	11.7357	12.061	65	0	0	0	1	0	0	0	4.17439	29933	10	31362	10	31427	10	30339	10	29816	10	32785	10	3934	2	32686	10	0	0	0	0	0	0	0	0	1
937	124000	18/05/2006	122500	21/12/2009	-0.0120968	1313	11.728	11.7159	64	0	0	0	1	0	0	0	4.15888	30241	10	27458	9	29688	10	24130	8	21797	7	30027	10	31916	10	18694	6	0	0	1	0	0	0	0	0	0
938	112500	14/07/2003	122500	29/05/2009	0.0888889	2146	11.6307	11.7159	68	0	0	0	1	0	0	0	4.21951	21328	7	18029	6	24616	8	8582	3	25405	8	24193	8	11923	4	28717	9	0	0	0	0	0	0	0	0	1
939	180000	28/03/2008	222500	16/12/2009	0.236111	628	12.1007	12.3127	65	0	0	0	1	0	0	0	4.17439	30846	10	30165	10	25477	8	27454	9	29502	9	27409	9	19708	7	27439	9	0	0	0	0	0	0	0	1	0
940	89000	22/04/2005	70000	2012-03-01	-0.213483	2447	11.3964	11.1563	47	0	0	0	0	1	0	0	3.85015	7454	3	6948	3	3999	2	11912	4	3107	1	10649	4	27985	9	23732	8	1	0	0	0	0	0	0	0	0
941	178000	14/09/2004	150000	13/12/2010	-0.157303	2281	12.0895	11.9184	84	0	1	0	0	0	0	0	4.43082	17419	6	23834	8	30506	10	18229	6	11271	4	8787	3	17901	6	2529	1	0	0	0	0	0	0	0	1	0
942	68000	1996-04-10	150000	15/12/2010	1.20588	5185	11.1273	11.9184	61	0	0	0	1	0	0	0	4.11087	28798	9	20972	7	29117	9	24747	8	26837	9	28298	9	20293	7	24709	8	0	0	0	0	0	0	0	1	0
943	100000	14/09/2009	90000	16/12/2011	-0.1	823	11.5129	11.4076	51	0	0	0	0	1	0	0	3.93183	5902	2	7882	3	5737	2	4234	2	9814	3	4463	2	28502	9	2037	1	0	0	0	1	0	0	0	0	0
944	250000	2006-01-12	286500	2011-01-03	0.146	1551	12.4292	12.5655	70	0	0	1	0	0	0	0	4.2485	29186	9	23020	8	27828	9	20755	7	28592	9	23177	8	29227	9	25473	8	0	0	0	0	0	0	0	1	0
945	20000	16/02/1996	73000	23/03/2011	2.65	5514	9.90349	11.1982	58	0	0	0	1	0	0	0	4.06044	2865	1	3140	1	4265	2	8997	3	4937	2	2043	1	3681	2	2371	1	0	0	0	0	1	0	0	0	0
946	109950	2001-09-02	170000	2010-05-11	0.546157	3556	11.6078	12.0436	58	0	0	0	1	0	0	0	4.06044	28068	9	29393	9	28712	9	28329	9	27875	9	25375	8	11708	4	12530	4	0	0	0	0	0	0	0	0	1
947	98000	26/04/2005	100000	30/11/2011	0.0204082	2409	11.4927	11.5129	66	0	0	0	1	0	0	0	4.18965	25906	8	22662	7	19236	6	20282	7	24576	8	23261	8	28589	9	24023	8	0	0	0	0	1	0	0	0	0
948	229000	16/03/2007	210000	30/11/2010	-0.0829694	1355	12.3415	12.2549	81	0	1	0	0	0	0	0	4.39445	29702	10	25851	8	29310	9	27086	9	26009	8	18429	6	31527	10	19236	6	0	0	0	0	1	0	0	0	0
949	94950	31/07/2003	115000	2008-01-02	0.211164	1646	11.4611	11.6527	70	0	0	1	0	0	0	0	4.2485	32626	10	31992	10	30581	10	32790	10	26004	8	30295	10	28452	9	28735	9	0	0	1	0	0	0	0	0	0
950	325000	31/01/2008	267500	2010-01-06	-0.176923	852	12.6916	12.4969	79	0	0	1	0	0	0	0	4.36945	12699	4	9426	3	9023	3	9541	3	17832	6	19197	6	10099	4	31698	10	0	0	0	0	0	0	0	1	0
951	52500	15/11/2004	26000	28/11/2011	-0.504762	2569	10.8686	10.1659	60	0	0	0	1	0	0	0	4.09434	1919	1	1846	1	1167	1	1734	1	1703	1	9107	3	24015	8	13763	5	1	0	0	0	0	0	0	0	0
952	54000	20/10/2000	153000	2009-03-07	1.83333	3178	10.8967	11.9382	57	0	0	0	1	0	0	0	4.04305	17999	6	15842	5	14724	5	27364	9	9176	3	19526	6	32215	10	10902	4	0	1	0	0	0	0	0	0	0
953	229000	16/03/2007	210000	30/11/2010	-0.0829694	1355	12.3415	12.2549	81	0	1	0	0	0	0	0	4.39445	29702	10	25851	8	29310	9	27086	9	26009	8	18429	6	31527	10	19236	6	0	0	0	0	1	0	0	0	0
954	257000	13/10/2006	247000	2010-09-03	-0.0389105	1243	12.4568	12.4171	59	0	0	0	1	0	0	0	4.07754	30783	10	32405	10	30338	10	32337	10	29171	9	22563	7	9752	3	28428	9	0	0	1	0	0	0	0	0	0
955	57950	16/12/2002	94000	27/08/2010	0.622088	2811	10.9673	11.4511	79	0	0	1	0	0	0	0	4.36945	12120	4	10956	4	7478	3	12672	4	7822	3	20711	7	28008	9	16985	6	0	1	0	0	0	0	0	0	0
956	42500	22/10/1999	90000	24/06/2011	1.11765	4263	10.6573	11.4076	68	0	0	0	1	0	0	0	4.21951	15495	5	12178	4	12398	4	11641	4	13295	5	22881	7	20239	7	22158	7	0	0	0	0	1	0	0	0	0
957	127950	24/03/2006	140000	17/12/2010	0.0941774	1729	11.7594	11.8494	73	0	0	1	0	0	0	0	4.29046	18799	6	16858	6	20701	7	11784	4	20193	7	18725	6	14718	5	14985	5	0	0	0	0	0	0	0	0	1
958	124000	2004-02-04	124900	28/05/2010	0.00725807	2247	11.728	11.7353	81	0	1	0	0	0	0	0	4.39445	10454	4	7249	3	11286	4	8737	3	15268	5	10325	4	6952	3	22941	7	0	0	0	0	0	0	0	1	0
959	116500	18/07/2005	123000	22/10/2010	0.055794	1922	11.6656	11.7199	53	0	0	0	0	1	0	0	3.97029	13091	4	11216	4	13544	5	5299	2	15619	5	27882	9	25289	8	7964	3	0	0	0	0	0	0	0	0	1
960	67950	15/11/2002	95000	28/01/2008	0.398087	1900	11.1265	11.4616	43	0	0	0	0	1	0	0	3.7612	25458	8	20368	7	18619	6	31313	10	21628	7	28178	9	16793	6	25555	8	0	0	1	0	0	0	0	0	0
961	158000	24/05/2004	149950	29/02/2008	-0.0509494	1376	11.9704	11.9181	49	0	0	0	0	1	0	0	3.89182	26973	9	29327	9	29008	9	13156	5	27654	9	25930	8	12919	4	22016	7	0	0	0	0	0	0	0	1	0
962	223000	22/08/2007	185000	31/03/2011	-0.170404	1317	12.3149	12.1281	79	0	0	1	0	0	0	0	4.36945	28118	9	26352	9	30190	10	27139	9	24316	8	31565	10	16079	5	11202	4	0	1	0	0	0	0	0	0	0
963	64000	27/08/1996	242500	16/12/2010	2.78906	5224	11.0666	12.3988	70	0	0	1	0	0	0	0	4.2485	22098	7	21559	7	26276	9	26550	9	28973	9	11939	4	18947	6	4352	2	0	0	0	0	0	0	1	0	0
964	38000	23/01/2004	49500	15/04/2008	0.302632	1544	10.5453	10.8097	38	0	0	0	0	0	1	0	3.63759	1521	1	2346	1	1159	1	5334	2	3898	2	217	1	28828	9	2039	1	0	0	1	0	0	0	0	0	0
965	212000	22/11/2004	245000	2012-03-02	0.15566	2629	12.2643	12.409	67	0	0	0	1	0	0	0	4.20469	21496	7	17613	6	22219	7	31374	10	18107	6	16614	6	17887	6	10219	4	0	0	0	0	0	0	1	0	0
966	125000	18/09/2003	120000	28/06/2010	-0.04	2475	11.7361	11.6952	70	0	0	1	0	0	0	0	4.2485	5362	2	3843	2	5892	2	7530	3	2825	1	21731	7	7146	3	10577	4	0	0	0	1	0	0	0	0	0
967	280000	21/06/2000	412000	18/08/2009	0.471429	3345	12.5425	12.9288	54	0	0	0	0	1	0	0	3.98898	26513	9	24888	8	28778	9	32234	10	29312	9	21105	7	18147	6	6014	2	0	0	0	0	0	0	1	0	0
968	133000	2001-04-07	246250	23/04/2010	0.851504	3215	11.7981	12.4141	72	0	0	1	0	0	0	0	4.27667	12291	4	9009	3	9770	3	6556	2	18848	6	21736	7	11221	4	27618	9	0	0	0	0	0	0	0	1	0
969	232500	24/10/2008	226500	23/08/2011	-0.0258065	1033	12.3566	12.3305	68	0	0	0	1	0	0	0	4.21951	30311	10	28794	9	29031	9	31168	10	27673	9	18570	6	22656	7	20283	7	0	0	0	0	0	0	0	1	0
970	145000	30/05/2006	132000	14/10/2011	-0.0896552	1963	11.8845	11.7906	79	0	0	1	0	0	0	0	4.36945	16508	6	19339	6	9922	4	11447	4	10298	4	25611	8	23529	8	24600	8	0	0	0	0	0	0	0	0	1
971	84500	2007-06-07	87500	15/08/2008	0.035503	406	11.3445	11.3794	55	0	0	0	1	0	0	0	4.00733	29641	10	27985	9	26749	9	30281	10	24775	8	32265	10	10019	4	31439	10	0	0	1	0	0	0	0	0	0
972	137000	26/04/2002	215000	30/09/2010	0.569343	3079	11.8277	12.2784	72	0	0	1	0	0	0	0	4.27667	30298	10	24890	8	29321	9	28919	9	29627	10	29062	9	18806	6	21758	7	0	0	0	0	0	0	0	1	0
973	117500	22/12/2003	165000	2008-05-09	0.404255	1719	11.6742	12.0137	57	0	0	0	1	0	0	0	4.04305	19672	6	16864	6	16206	5	22462	7	17324	6	12651	4	32250	10	13664	5	0	0	1	0	0	0	0	0	0
974	39000	30/03/2001	78500	2009-12-06	1.01282	2996	10.5713	11.2709	65	0	0	0	1	0	0	0	4.17439	22640	7	22988	7	18169	6	25889	8	11133	4	19089	6	25920	8	22281	7	0	1	0	0	0	0	0	0	0
975	169000	2005-06-07	193000	18/06/2010	0.142012	1808	12.0377	12.1704	67	0	0	0	1	0	0	0	4.20469	31342	10	32286	10	32124	10	26518	9	30853	10	32570	10	11164	4	24500	8	0	0	1	0	0	0	0	0	0
976	68000	30/05/2003	114000	16/05/2008	0.676471	1813	11.1273	11.644	42	0	0	0	0	1	0	0	3.73767	5140	2	6880	3	7838	3	5525	2	10824	4	888	1	22918	7	1123	1	0	0	1	0	0	0	0	0	0
977	98750	17/12/1999	95000	17/07/2008	-0.0379747	3135	11.5003	11.4616	50	0	0	0	0	1	0	0	3.91202	10869	4	12025	4	14363	5	18396	6	16265	5	4171	2	17153	6	1398	1	0	0	0	0	0	0	0	1	0
978	105500	2000-12-05	215000	15/08/2008	1.03791	3017	11.5665	12.2784	72	0	0	1	0	0	0	0	4.27667	30228	10	26877	9	26688	9	23301	8	29319	9	22236	7	24820	8	30152	10	0	0	0	0	0	0	0	1	0
979	200000	17/08/2005	249500	2008-02-06	0.2475	1020	12.2061	12.4272	54	0	0	0	0	1	0	0	3.98898	31135	10	30514	10	27182	9	29203	9	24357	8	28232	9	29289	9	20682	7	0	1	0	0	0	0	0	0	0
980	28000	19/04/2002	75000	22/12/2008	1.67857	2439	10.24	11.2252	46	0	0	0	0	1	0	0	3.82864	3099	1	5587	2	2383	1	5811	2	1582	1	5234	2	32197	10	1532	1	0	1	0	0	0	0	0	0	0
981	249950	24/10/2008	249950	2010-01-10	0	707	12.429	12.429	56	0	0	0	1	0	0	0	4.02535	28027	9	27902	9	22386	7	32545	10	27453	9	17489	6	32810	10	11095	4	0	0	0	1	0	0	0	0	0
982	152500	24/10/2006	141000	2010-04-06	-0.0754098	1319	11.9349	11.8565	79	0	0	1	0	0	0	0	4.36945	23780	8	25267	8	25133	8	28673	9	26942	9	18646	6	5598	2	14082	5	0	1	0	0	0	0	0	0	0
983	116500	18/07/2005	123000	22/10/2010	0.055794	1922	11.6656	11.7199	53	0	0	0	0	1	0	0	3.97029	13091	4	11216	4	13544	5	5299	2	15619	5	27882	9	25289	8	7964	3	0	0	0	0	0	0	0	0	1
984	126995	22/12/2006	109950	2010-08-04	-0.134218	1203	11.7519	11.6078	75	0	0	1	0	0	0	0	4.31749	17765	6	14844	5	13476	5	17025	6	15147	5	22079	7	23755	8	16531	6	0	1	0	0	0	0	0	0	0
985	94995	20/10/2000	120000	16/11/2010	0.263224	3679	11.4616	11.6952	80	0	0	1	0	0	0	0	4.38203	10848	4	9670	3	10237	4	27175	9	2255	1	10754	4	30302	10	12248	4	0	1	0	0	0	0	0	0	0
986	175000	2005-11-11	155000	2010-08-10	-0.114286	1792	12.0725	11.9512	47	0	0	0	0	1	0	0	3.85015	15387	5	31738	10	32795	10	20343	7	13622	5	18079	6	215	1	3475	2	0	0	0	0	1	0	0	0	0
987	129995	27/02/2009	112500	22/12/2011	-0.134582	1028	11.7753	11.6307	85	0	1	0	0	0	0	0	4.44265	30259	10	26036	8	24906	8	28605	9	23377	8	31023	10	30643	10	23337	8	0	1	0	0	0	0	0	0	0
988	132500	20/02/2006	150000	17/04/2009	0.132075	1152	11.7943	11.9184	65	0	0	0	1	0	0	0	4.17439	29733	10	25568	8	22680	7	28209	9	21064	7	30144	10	32065	10	28613	9	0	0	0	0	1	0	0	0	0
989	83500	2007-11-09	97500	2010-12-08	0.167665	1066	11.3326	11.4876	55	0	0	0	1	0	0	0	4.00733	11191	4	15175	5	13337	5	13881	5	6359	2	10864	4	27426	9	1903	1	0	1	0	0	0	0	0	0	0
990	114995	30/06/2008	109000	30/07/2010	-0.0521327	760	11.6526	11.5991	73	0	0	1	0	0	0	0	4.29046	21778	7	24137	8	21549	7	20963	7	15463	5	9024	3	31933	10	13335	5	0	1	0	0	0	0	0	0	0
991	16950	18/09/1998	55000	21/12/2011	2.24484	4842	9.73802	10.9151	33	0	0	0	0	0	1	0	3.49651	4789	2	6451	2	2619	1	1753	1	5355	2	12328	4	23956	8	13217	5	0	0	0	1	0	0	0	0	0
992	55000	30/03/2007	36000	26/08/2011	-0.345455	1610	10.9151	10.4913	83	0	1	0	0	0	0	0	4.41884	7772	3	7809	3	6927	3	5411	2	10755	4	5973	2	26446	9	7174	3	0	0	0	1	0	0	0	0	0
993	55000	30/03/2007	36000	26/08/2011	-0.345455	1610	10.9151	10.4913	83	0	1	0	0	0	0	0	4.41884	7772	3	7809	3	6927	3	5411	2	10755	4	5973	2	26446	9	7174	3	0	0	0	1	0	0	0	0	0
994	79995	28/04/2003	105000	2008-07-10	0.312582	1989	11.2897	11.5617	79	0	0	1	0	0	0	0	4.36945	12334	4	12852	4	9576	3	13848	5	13788	5	9717	3	10742	4	16346	5	0	0	0	0	0	1	0	0	0
995	40000	31/07/1998	111250	2008-06-03	1.78125	3506	10.5966	11.6195	75	0	0	1	0	0	0	0	4.31749	21859	7	21271	7	16229	5	14349	5	14306	5	25215	8	27945	9	29698	10	0	0	0	1	0	0	0	0	0
996	16950	18/09/1998	55000	21/12/2011	2.24484	4842	9.73802	10.9151	33	0	0	0	0	0	1	0	3.49651	4789	2	6451	2	2619	1	1753	1	5355	2	12328	4	23956	8	13217	5	0	0	0	1	0	0	0	0	0
997	60000	2005-03-05	65000	27/06/2011	0.0833333	2246	11.0021	11.0821	46	0	0	0	0	1	0	0	3.82864	15016	5	14591	5	11121	4	13536	5	8294	3	17988	6	19372	6	29623	10	0	0	0	1	0	0	0	0	0
998	49000	19/12/2002	77950	18/12/2009	0.590816	2556	10.7996	11.2638	68	0	0	0	1	0	0	0	4.21951	20227	7	13761	5	18365	6	24836	8	16441	6	23219	8	15857	5	21836	7	0	0	1	0	0	0	0	0	0
999	85995	22/08/2003	88000	29/05/2009	0.0233153	2107	11.362	11.3851	81	0	1	0	0	0	0	0	4.39445	9254	3	14370	5	14122	5	9222	3	4379	2	3327	2	21204	7	4850	2	0	0	1	0	0	0	0	0	0
1000	83000	31/08/1999	152500	24/04/2009	0.837349	3524	11.3266	11.9349	44	0	0	0	0	1	0	0	3.78419	19336	6	18490	6	16585	6	17099	6	14264	5	9601	3	31684	10	23113	8	0	1	0	0	0	0	0	0	0
1001	162000	27/07/2007	149950	2010-02-06	-0.0743827	1041	11.9954	11.9181	85	0	1	0	0	0	0	0	4.44265	11598	4	11936	4	11687	4	4675	2	21238	7	10348	4	22153	7	7799	3	0	0	0	0	0	0	0	0	1
1002	70000	29/01/1997	118000	2011-11-10	0.685714	5368	11.1563	11.6784	80	0	0	1	0	0	0	0	4.38203	18415	6	16598	6	19000	6	27641	9	11157	4	7770	3	29665	10	12894	4	0	1	0	0	0	0	0	0	0
1003	55000	17/12/1999	122000	22/05/2009	1.21818	3444	10.9151	11.7118	72	0	0	1	0	0	0	0	4.27667	23464	8	25931	8	25268	8	32686	10	17040	6	7136	3	18257	6	14877	5	0	0	1	0	0	0	0	0	0
1004	40500	1999-07-05	142000	2011-11-02	2.50617	4298	10.6091	11.8636	62	0	0	0	1	0	0	0	4.12713	20765	7	19834	7	18522	6	22140	7	20585	7	14707	5	11716	4	20777	7	0	0	0	0	0	0	0	0	1
1005	164595	16/08/2004	122000	22/12/2011	-0.258787	2684	12.0112	11.7118	83	0	1	0	0	0	0	0	4.41884	31816	10	26912	9	26004	8	32705	10	30992	10	27892	9	31558	10	25251	8	0	0	0	1	0	0	0	0	0
1006	162000	27/07/2007	149950	2010-02-06	-0.0743827	1041	11.9954	11.9181	85	0	1	0	0	0	0	0	4.44265	11598	4	11936	4	11687	4	4675	2	21238	7	10348	4	22153	7	7799	3	0	0	0	0	0	0	0	0	1
1007	125000	14/12/2007	119000	2011-09-09	-0.048	1365	11.7361	11.6869	65	0	0	0	1	0	0	0	4.17439	5362	2	3843	2	5892	2	7530	3	2825	1	21731	7	7146	3	10577	4	0	0	0	1	0	0	0	0	0
1008	26000	2000-11-08	56000	2008-04-04	1.15385	2793	10.1659	10.9331	42	0	0	0	0	1	0	0	3.73767	8923	3	8235	3	8193	3	5331	2	4975	2	16894	6	31973	10	12713	4	0	0	1	0	0	0	0	0	0
1009	1050000	17/10/2005	1350000	2010-07-05	0.285714	1663	13.8643	14.1156	67	0	0	0	1	0	0	0	4.20469	30045	10	32639	10	32687	10	31895	10	32647	10	28312	9	3563	2	29470	9	0	0	0	0	0	0	0	1	0
1010	1050000	17/10/2005	1350000	2010-07-05	0.285714	1663	13.8643	14.1156	67	0	0	0	1	0	0	0	4.20469	30045	10	32639	10	32687	10	31895	10	32647	10	28312	9	3563	2	29470	9	0	0	0	0	0	0	0	1	0
1011	112000	2006-06-01	87500	13/11/2009	-0.21875	1407	11.6263	11.3794	66	0	0	0	1	0	0	0	4.18965	27289	9	23241	8	27106	9	24858	8	22395	7	21948	7	28637	9	14860	5	0	0	0	0	1	0	0	0	0
1012	130000	15/10/2003	132500	26/01/2010	0.0192308	2295	11.7753	11.7943	82	0	1	0	0	0	0	0	4.40672	23459	8	24778	8	25130	8	22856	7	11697	4	28006	9	15956	5	14403	5	0	0	1	0	0	0	0	0	0
1013	145950	2006-06-06	75000	19/02/2010	-0.486125	1354	11.891	11.2252	81	0	1	0	0	0	0	0	4.39445	12403	4	12611	4	13683	5	23893	8	12741	4	7282	3	13371	5	3938	2	0	0	0	1	0	0	0	0	0
1014	59950	2003-07-04	77625	25/03/2011	0.294829	2909	11.0013	11.2596	57	0	0	0	1	0	0	0	4.04305	8507	3	9292	3	11240	4	3377	2	8338	3	16492	6	26814	9	2995	1	0	1	0	0	0	0	0	0	0
1015	29950	28/09/2001	58500	2011-10-11	0.953255	3695	10.3073	10.9768	54	0	0	0	0	1	0	0	3.98898	4295	2	5748	2	5907	2	7843	3	2809	1	1759	1	24511	8	2186	1	0	0	1	0	0	0	0	0	0
1016	177000	14/09/2006	270000	20/05/2008	0.525424	614	12.0839	12.5062	68	0	0	0	1	0	0	0	4.21951	14792	5	29512	9	32169	10	8409	3	7828	3	4620	2	13712	5	3958	2	0	0	1	0	0	0	0	0	0
1017	146000	27/06/2007	145000	25/03/2011	-0.00684931	1367	11.8914	11.8845	72	0	0	1	0	0	0	0	4.27667	23021	8	26619	9	21378	7	9237	3	19652	6	29556	9	28259	9	14010	5	0	0	0	0	0	0	0	0	1
1018	94950	30/06/2000	170000	19/02/2008	0.790416	2790	11.4611	12.0436	53	0	0	0	0	1	0	0	3.97029	17654	6	12490	4	20815	7	15845	5	16964	6	27926	9	7376	3	19635	6	0	0	0	0	0	0	0	1	0
1019	229000	16/03/2007	210000	30/11/2010	-0.0829694	1355	12.3415	12.2549	81	0	1	0	0	0	0	0	4.39445	29702	10	25851	8	29310	9	27086	9	26009	8	18429	6	31527	10	19236	6	0	0	0	0	1	0	0	0	0
1020	117752	2005-04-02	95000	22/07/2011	-0.19322	2359	11.6763	11.4616	79	0	0	1	0	0	0	0	4.36945	30707	10	31259	10	29992	10	29785	10	27054	9	19583	6	22893	7	19153	6	0	0	1	0	0	0	0	0	0
1021	94000	26/10/2009	104500	25/05/2010	0.111702	211	11.4511	11.5569	82	0	1	0	0	0	0	0	4.40672	3658	2	7738	3	4979	2	10861	4	947	1	5005	2	22293	7	231	1	0	0	0	0	0	0	0	1	0
1022	218000	22/06/2004	320000	2010-09-09	0.46789	2270	12.2923	12.6761	72	0	0	1	0	0	0	0	4.27667	18390	6	28785	9	30903	10	29067	9	30016	10	14952	5	8260	3	45	1	0	0	0	0	0	0	1	0	0
1023	124000	23/03/2004	111500	2011-03-06	-0.100806	2628	11.728	11.6218	79	0	0	1	0	0	0	0	4.36945	24449	8	25935	8	20588	7	29924	10	23509	8	21838	7	10635	4	14534	5	0	1	0	0	0	0	0	0	0
1024	28500	14/04/2000	81000	29/01/2010	1.84211	3577	10.2577	11.3022	53	0	0	0	0	1	0	0	3.97029	5038	2	6509	2	2534	1	3008	1	3013	1	9373	3	24961	8	27290	9	0	0	0	1	0	0	0	0	0
1025	72000	19/03/2002	136000	16/06/2008	0.888889	2281	11.1844	11.8204	71	0	0	1	0	0	0	0	4.26268	29351	9	27281	9	23796	8	24698	8	25944	8	19468	6	29670	10	27628	9	0	0	0	1	0	0	0	0	0
1026	151952	31/01/2006	145000	24/03/2011	-0.0457513	1878	11.9313	11.8845	82	0	1	0	0	0	0	0	4.40672	31716	10	30774	10	30927	10	31526	10	27237	9	27040	9	24680	8	18736	6	0	1	0	0	0	0	0	0	0
1027	132000	27/07/2007	130000	30/01/2009	-0.0151515	553	11.7906	11.7753	80	0	0	1	0	0	0	0	4.38203	3368	2	3225	1	2878	1	2659	1	1843	1	8872	3	23945	8	14535	5	0	1	0	0	0	0	0	0	0
1028	94995	20/10/2000	120000	16/11/2010	0.263224	3679	11.4616	11.6952	80	0	0	1	0	0	0	0	4.38203	10848	4	9670	3	10237	4	27175	9	2255	1	10754	4	30302	10	12248	4	0	1	0	0	0	0	0	0	0
1029	60000	2002-12-07	117000	30/04/2008	0.95	2119	11.0021	11.6699	70	0	0	1	0	0	0	0	4.2485	9573	3	15411	5	15703	5	9993	4	12232	4	9276	3	8171	3	541	1	0	0	0	0	1	0	0	0	0
1030	132000	27/07/2007	130000	30/01/2009	-0.0151515	553	11.7906	11.7753	80	0	0	1	0	0	0	0	4.38203	3368	2	3225	1	2878	1	2659	1	1843	1	8872	3	23945	8	14535	5	0	1	0	0	0	0	0	0	0
1031	69000	18/12/2002	83500	2009-12-06	0.210145	2368	11.1419	11.3326	57	0	0	0	1	0	0	0	4.04305	15960	5	19349	6	20489	7	16239	5	15221	5	3275	1	31484	10	5876	2	0	0	1	0	0	0	0	0	0
1032	46500	28/09/2001	74000	2009-09-04	0.591398	2750	10.7472	11.2118	76	0	0	1	0	0	0	0	4.33073	24423	8	23145	8	24078	8	18604	6	12865	4	30106	10	17261	6	27785	9	0	0	0	0	0	0	0	0	1
1033	96950	15/09/2005	76000	16/09/2009	-0.216091	1462	11.482	11.2385	82	0	1	0	0	0	0	0	4.40672	5771	2	6439	2	4716	2	5471	2	3621	2	7528	3	30559	10	7578	3	0	0	1	0	0	0	0	0	0
1034	190000	23/06/2005	160000	16/04/2010	-0.157895	1758	12.1548	11.9829	84	0	1	0	0	0	0	0	4.43082	29162	9	30801	10	30960	10	32701	10	25765	8	20936	7	12130	4	15332	5	0	0	1	0	0	0	0	0	0
1035	157000	2006-11-12	155000	17/11/2009	-0.0127389	1072	11.964	11.9512	67	0	0	0	1	0	0	0	4.20469	21294	7	19219	6	21057	7	25605	8	18951	6	14793	5	30453	10	7101	3	0	0	0	0	1	0	0	0	0
1036	95000	30/06/2005	91000	2010-10-09	-0.0421053	1898	11.4616	11.4186	80	0	0	1	0	0	0	0	4.38203	32335	10	32647	10	32459	10	32470	10	32138	10	30134	10	12019	4	30687	10	0	0	0	0	0	1	0	0	0
1037	39000	30/01/1998	75000	2010-12-02	0.923077	4396	10.5713	11.2252	51	0	0	0	0	1	0	0	3.93183	2561	1	5015	2	2659	1	3899	2	3933	2	327	1	23257	8	2630	1	0	0	1	0	0	0	0	0	0
1038	139000	14/06/2007	130000	14/11/2008	-0.0647482	519	11.8422	11.7753	77	0	0	1	0	0	0	0	4.34381	12414	4	13230	5	12679	4	18973	6	18693	6	6285	2	15713	5	3299	2	0	0	0	0	0	0	0	1	0
1039	53000	19/01/2001	110000	2008-06-06	1.07547	2695	10.878	11.6082	75	0	0	1	0	0	0	0	4.31749	6349	2	7181	3	8161	3	7988	3	8739	3	3368	2	9311	3	4033	2	0	0	0	0	1	0	0	0	0
1040	53000	19/11/1999	140000	2008-10-03	1.64151	3034	10.878	11.8494	56	0	0	0	1	0	0	0	4.02535	10905	4	10325	4	14449	5	19163	6	10186	4	10683	4	10873	4	2661	1	0	0	0	0	1	0	0	0	0
1041	91000	2007-02-02	98000	15/01/2010	0.0769231	1078	11.4186	11.4927	45	0	0	0	0	1	0	0	3.80666	14042	5	12911	4	15250	5	13930	5	20207	7	15178	5	7022	3	9038	3	0	0	0	0	0	0	0	0	1
1042	59950	19/11/2001	92000	27/05/2011	0.534612	3476	11.0013	11.4295	78	0	0	1	0	0	0	0	4.35671	17109	6	23633	8	28876	9	14797	5	6419	2	22614	7	9920	4	5612	2	0	0	0	1	0	0	0	0	0
1043	91000	2007-02-02	98000	15/01/2010	0.0769231	1078	11.4186	11.4927	45	0	0	0	0	1	0	0	3.80666	14042	5	12911	4	15250	5	13930	5	20207	7	15178	5	7022	3	9038	3	0	0	0	0	0	0	0	0	1
1044	37750	1996-12-07	125000	26/05/2010	2.31126	5066	10.5387	11.7361	66	0	0	0	1	0	0	0	4.18965	25249	8	27472	9	23861	8	24223	8	19586	6	26515	9	9365	3	20029	7	0	1	0	0	0	0	0	0	0
1045	149950	17/04/2008	150000	25/10/2010	0.000333444	921	11.9181	11.9184	82	0	1	0	0	0	0	0	4.40672	3987	2	4041	2	3736	2	2952	1	3342	2	12486	4	3962	2	27322	9	0	1	0	0	0	0	0	0	0
1046	140000	13/07/2005	170000	20/03/2008	0.214286	981	11.8494	12.0436	57	0	0	0	1	0	0	0	4.04305	20647	7	22621	7	22208	7	29336	9	13444	5	23876	8	32589	10	2255	1	0	1	0	0	0	0	0	0	0
1047	38000	23/01/2004	49500	15/04/2008	0.302632	1544	10.5453	10.8097	38	0	0	0	0	0	1	0	3.63759	1521	1	2346	1	1159	1	5334	2	3898	2	217	1	28828	9	2039	1	0	0	1	0	0	0	0	0	0
1048	120603	2001-12-04	245000	23/05/2008	1.03146	2598	11.7003	12.409	73	0	0	1	0	0	0	0	4.29046	25529	8	26123	8	20893	7	18656	6	25466	8	26406	9	10843	4	30118	10	0	0	0	0	0	0	0	0	1
1049	185900	29/07/2004	165000	25/10/2011	-0.112426	2644	12.133	12.0137	78	0	0	1	0	0	0	0	4.35671	31913	10	30206	10	29375	9	24083	8	28579	9	30725	10	28626	9	26666	9	0	0	0	1	0	0	0	0	0
1050	43000	28/02/2002	62500	2011-09-09	0.453488	3480	10.669	11.0429	62	0	0	0	1	0	0	0	4.12713	4569	2	5313	2	7711	3	4967	2	2875	1	3879	2	9464	3	5679	2	0	0	1	0	0	0	0	0	0
1051	34500	18/05/2000	82500	25/03/2010	1.3913	3598	10.4487	11.3206	41	0	0	0	0	1	0	0	3.71357	7139	3	10821	4	10377	4	4184	2	4688	2	21580	7	32255	10	309	1	0	1	0	0	0	0	0	0	0
1052	45500	15/03/1996	101000	24/07/2009	1.21978	4879	10.7255	11.5229	85	0	1	0	0	0	0	0	4.44265	24194	8	22479	7	20927	7	27188	9	17665	6	18386	6	21422	7	18521	6	0	0	0	0	0	1	0	0	0
1053	129950	31/07/2007	105000	17/04/2009	-0.191997	626	11.7749	11.5617	51	0	0	0	0	1	0	0	3.93183	16061	5	14552	5	10789	4	14237	5	13852	5	30563	10	15654	5	18873	6	0	0	0	0	0	0	0	0	1
1054	53000	30/05/2006	58000	2008-02-10	0.0943396	856	10.878	10.9682	66	0	0	0	1	0	0	0	4.18965	358	1	248	1	205	1	774	1	445	1	2245	1	27627	9	30138	10	1	0	0	0	0	0	0	0	0
1055	76000	19/05/2010	65450	16/05/2011	-0.138816	362	11.2385	11.089	65	0	0	0	1	0	0	0	4.17439	12120	4	10956	4	7478	3	12672	4	7822	3	20711	7	28008	9	16985	6	0	1	0	0	0	0	0	0	0
1056	49500	2006-09-05	50000	2010-05-11	0.010101	1641	10.8097	10.8198	70	0	0	1	0	0	0	0	4.2485	2328	1	4745	2	3435	2	2130	1	2845	1	1423	1	28161	9	869	1	0	1	0	0	0	0	0	0	0
1057	25000	2003-08-08	34950	13/08/2010	0.398	2562	10.1266	10.4617	76	0	0	1	0	0	0	0	4.33073	12403	4	12611	4	13683	5	23893	8	12741	4	7282	3	13371	5	3938	2	0	0	0	1	0	0	0	0	0
1058	119950	28/02/2005	90500	2010-08-01	-0.245519	1775	11.6948	11.4131	61	0	0	0	1	0	0	0	4.11087	30307	10	24692	8	26608	9	27853	9	30321	10	25512	8	24291	8	25439	8	0	0	0	1	0	0	0	0	0
1059	88950	2002-10-05	146000	16/04/2010	0.641372	2898	11.3958	11.8914	67	0	0	0	1	0	0	0	4.20469	32553	10	31697	10	29740	10	30532	10	27919	9	31218	10	29449	9	26407	9	0	0	0	0	1	0	0	0	0
1060	97500	28/03/2002	148500	30/04/2010	0.523077	2955	11.4876	11.9083	62	0	0	0	1	0	0	0	4.12713	9632	3	5881	2	11619	4	18788	6	19226	6	5047	2	5641	2	10083	4	0	0	0	0	0	0	1	0	0
1061	129450	16/12/2005	133500	31/10/2011	0.0312862	2145	11.771	11.8019	65	0	0	0	1	0	0	0	4.17439	5257	2	4916	2	3955	2	5205	2	5737	2	3653	2	32465	10	10387	4	0	0	1	0	0	0	0	0	0
1062	101500	21/07/2004	80000	23/09/2011	-0.211823	2620	11.5278	11.2898	85	0	1	0	0	0	0	0	4.44265	4981	2	6388	2	4620	2	5846	2	2987	1	9080	3	17117	6	4282	2	0	0	1	0	0	0	0	0	0
1063	100500	2006-07-04	89995	29/04/2010	-0.104527	1483	11.5179	11.4075	71	0	0	1	0	0	0	0	4.26268	8010	3	11501	4	9279	3	9125	3	6624	3	1993	1	28907	9	4225	2	0	0	0	1	0	0	0	0	0
1064	81500	17/09/1999	130000	29/05/2009	0.595092	3542	11.3084	11.7753	60	0	0	0	1	0	0	0	4.09434	3084	1	4215	2	1945	1	2557	1	2006	1	21324	7	3253	1	26842	9	0	0	0	1	0	0	0	0	0
1065	173500	18/07/2006	130000	21/07/2011	-0.25072	1829	12.0639	11.7753	78	0	0	1	0	0	0	0	4.35671	20371	7	27650	9	24072	8	27361	9	21039	7	12919	4	7778	3	4790	2	0	0	1	0	0	0	0	0	0
1066	36950	16/06/1995	80000	2008-07-04	1.16509	4679	10.5173	11.2898	64	0	0	0	1	0	0	0	4.15888	11899	4	11453	4	14872	5	5649	2	16912	6	18269	6	29295	9	2636	1	0	0	1	0	0	0	0	0	0
1067	41000	2001-02-03	87000	21/10/2011	1.12195	3885	10.6213	11.3737	53	0	0	0	0	1	0	0	3.97029	13475	5	13981	5	11863	4	5372	2	12925	4	22566	7	17173	6	19511	6	0	0	0	1	0	0	0	0	0
1068	98950	13/11/2003	116000	14/08/2009	0.172309	2101	11.5024	11.6613	82	0	1	0	0	0	0	0	4.40672	23732	8	22561	7	24148	8	17991	6	20239	7	19793	7	23507	8	13736	5	0	0	1	0	0	0	0	0	0
1069	174000	24/06/2005	135000	16/09/2011	-0.224138	2275	12.0668	11.813	48	0	0	0	0	1	0	0	3.8712	13895	5	15194	5	13099	4	25974	8	6429	2	14301	5	8665	3	14517	5	0	0	0	0	0	0	0	0	1
1070	64500	14/03/2002	124950	19/11/2010	0.937209	3172	11.0744	11.7357	75	0	0	1	0	0	0	0	4.31749	28717	9	27878	9	31319	10	29159	9	28312	9	29751	10	7102	3	19453	6	0	0	0	0	0	0	0	0	1
1071	51400	19/05/2000	120000	26/08/2010	1.33463	3751	10.8474	11.6952	46	0	0	0	0	1	0	0	3.82864	23278	8	27658	9	23965	8	23214	8	22970	7	30080	10	7690	3	7971	3	0	0	0	1	0	0	0	0	0
1072	114750	28/03/2002	100000	15/04/2011	-0.12854	3305	11.6505	11.5129	73	0	0	1	0	0	0	0	4.29046	15660	5	12728	4	13379	5	11560	4	17884	6	17141	6	15915	5	20562	7	0	0	0	1	0	0	0	0	0
1073	198000	2007-04-05	175000	31/01/2011	-0.116162	1368	12.196	12.0725	77	0	0	1	0	0	0	0	4.34381	28789	9	28005	9	28321	9	24310	8	30575	10	22345	7	12516	4	22622	7	0	0	1	0	0	0	0	0	0
1074	29950	26/02/1999	65000	31/03/2008	1.17028	3321	10.3073	11.0821	34	0	0	0	0	0	1	0	3.52636	451	1	174	1	592	1	2360	1	2922	1	10964	4	211	1	11669	4	0	0	0	0	1	0	0	0	0
1075	15500	2000-02-06	58500	2008-10-10	2.77419	3052	9.6486	10.9768	66	0	0	0	1	0	0	0	4.18965	3153	1	3898	2	3137	1	4280	2	2428	1	6345	2	29679	10	1813	1	0	1	0	0	0	0	0	0	0
1076	100000	28/09/2007	88000	13/10/2011	-0.12	1476	11.5129	11.3851	74	0	0	1	0	0	0	0	4.30407	15813	5	18983	6	15460	5	26766	9	7848	3	20103	7	10749	4	7165	3	0	1	0	0	0	0	0	0	0
1077	57500	2000-09-06	106500	2012-10-02	0.852174	4263	10.9595	11.5759	74	0	0	1	0	0	0	0	4.30407	13003	4	16372	5	15705	5	13049	4	13224	5	18327	6	7596	3	3680	2	0	0	0	0	1	0	0	0	0
1078	82500	29/05/2009	91250	2012-11-01	0.106061	957	11.3206	11.4214	75	0	0	1	0	0	0	0	4.31749	17560	6	20091	7	25127	8	27464	9	11086	4	21681	7	24421	8	910	1	0	1	0	0	0	0	0	0	0
1079	125000	2006-07-12	83000	15/02/2012	-0.336	1896	11.7361	11.3266	57	0	0	0	1	0	0	0	4.04305	1094	1	1222	1	2244	1	184	1	2063	1	2078	1	7168	3	25466	8	0	0	0	1	0	0	0	0	0
1080	141000	20/04/2007	110000	31/03/2011	-0.219858	1441	11.8565	11.6082	64	0	0	0	1	0	0	0	4.15888	9168	3	13043	4	13667	5	16723	6	17636	6	248	1	20987	7	1941	1	0	0	0	1	0	0	0	0	0
1081	179950	19/03/2010	180000	2011-07-10	0.000277855	567	12.1004	12.1007	79	0	0	1	0	0	0	0	4.36945	28814	9	22035	7	24722	8	30064	10	23277	8	31041	10	22059	7	25438	8	0	0	1	0	0	0	0	0	0
1082	170000	16/10/2006	148000	20/03/2009	-0.129412	886	12.0436	11.905	60	0	0	0	1	0	0	0	4.09434	9983	4	14838	5	8270	3	21681	7	4363	2	9116	3	19061	6	3708	2	0	0	0	0	0	0	0	0	1
1083	34500	19/07/2002	90000	14/11/2008	1.6087	2310	10.4487	11.4076	52	0	0	0	0	1	0	0	3.95124	2895	1	2333	1	1203	1	2910	1	1467	1	15594	5	29172	9	31161	10	1	0	0	0	0	0	0	0	0
1084	269995	2006-07-04	120000	15/07/2011	-0.555547	1925	12.5062	11.6952	65	0	0	0	1	0	0	0	4.17439	4478	2	8840	3	9295	3	7716	3	2912	1	515	1	15651	5	1211	1	0	0	1	0	0	0	0	0	0
1085	145000	19/06/2008	115000	2009-03-11	-0.206897	502	11.8845	11.6527	83	0	1	0	0	0	0	0	4.41884	15187	5	12932	4	12118	4	13175	5	14764	5	15487	5	21568	7	16789	6	0	0	0	0	1	0	0	0	0
1086	148000	20/03/2009	160000	17/10/2011	0.0810811	941	11.905	11.9829	60	0	0	0	1	0	0	0	4.09434	9983	4	14838	5	8270	3	21681	7	4363	2	9116	3	19061	6	3708	2	0	0	0	0	0	0	0	0	1
1087	65000	30/04/2001	105000	2010-10-12	0.615385	3511	11.0821	11.5617	82	0	1	0	0	0	0	0	4.40672	18451	6	15018	5	20720	7	13071	4	14333	5	12226	4	27817	9	19199	6	0	0	1	0	0	0	0	0	0
1088	38250	25/02/2000	98999	2010-10-06	1.58821	3758	10.5519	11.5029	66	0	0	0	1	0	0	0	4.18965	20722	7	26035	8	29108	9	5591	2	19535	6	27389	9	10990	4	15412	5	0	0	0	0	1	0	0	0	0
1089	153495	19/05/2006	174500	2009-10-11	0.136845	1271	11.9414	12.0697	77	0	0	1	0	0	0	0	4.34381	10329	4	10593	4	7740	3	5976	2	11081	4	27282	9	20207	7	7334	3	0	1	0	0	0	0	0	0	0
1090	39950	2004-12-03	72000	25/04/2008	0.802253	1505	10.5954	11.1844	29	0	0	0	0	0	1	0	3.3673	18442	6	16997	6	17675	6	16975	6	15377	5	15826	5	16881	6	16525	6	0	1	0	0	0	0	0	0	0
1091	175000	2003-06-06	317000	2010-01-11	0.811429	2705	12.0725	12.6667	78	0	0	1	0	0	0	0	4.35671	7015	3	11816	4	18825	6	22328	7	12390	4	561	1	4816	2	28	1	0	0	0	0	0	0	1	0	0
1092	35000	2000-07-02	76500	2008-04-04	1.18571	2979	10.4631	11.245	58	0	0	0	1	0	0	0	4.06044	10001	4	15108	5	10337	4	14406	5	14313	5	4856	2	12929	4	1776	1	0	0	0	1	0	0	0	0	0
1093	320000	2002-08-05	428600	17/12/2009	0.339375	2780	12.6761	12.9683	68	0	0	0	1	0	0	0	4.21951	16094	5	24352	8	24048	8	17072	6	21406	7	11650	4	593	1	14400	5	0	0	0	0	0	0	0	1	0
1094	127000	27/02/2004	136000	2008-08-05	0.0708661	1532	11.7519	11.8204	47	0	0	0	0	1	0	0	3.85015	14079	5	13148	5	10982	4	8632	3	11194	4	21025	7	23640	8	19762	7	0	1	0	0	0	0	0	0	0
1095	210000	14/05/2004	235000	18/03/2008	0.119048	1404	12.2549	12.3673	73	0	0	1	0	0	0	0	4.29046	22664	7	19914	7	20848	7	13066	4	18423	6	27363	9	30450	10	17623	6	0	0	1	0	0	0	0	0	0
1096	35000	22/12/2003	83500	22/06/2011	1.38571	2739	10.4631	11.3326	62	0	0	0	1	0	0	0	4.12713	18802	6	19083	6	17540	6	13301	5	13197	5	15549	5	32351	10	14119	5	0	1	0	0	0	0	0	0	0
1097	152500	24/10/2006	141000	2010-04-06	-0.0754098	1319	11.9349	11.8565	79	0	0	1	0	0	0	0	4.36945	23780	8	25267	8	25133	8	28673	9	26942	9	18646	6	5598	2	14082	5	0	1	0	0	0	0	0	0	0
1098	145000	23/01/2004	250000	2011-01-11	0.724138	2839	11.8845	12.4292	68	0	0	0	1	0	0	0	4.21951	15511	5	31137	10	32812	10	13695	5	17534	6	15729	5	220	1	5669	2	0	0	0	0	1	0	0	0	0
1099	57000	20/01/2000	121500	13/11/2009	1.13158	3585	10.9508	11.7077	72	0	0	1	0	0	0	0	4.27667	12580	4	17905	6	11958	4	13153	5	12738	4	3377	2	25685	8	6951	3	0	0	0	0	0	0	0	1	0
1100	89995	20/10/2005	105000	2010-04-06	0.166731	1688	11.4075	11.5617	79	0	0	1	0	0	0	0	4.36945	22782	7	26639	9	23349	8	20193	7	15321	5	9613	3	18158	6	22821	7	0	0	1	0	0	0	0	0	0
1101	177250	17/12/2007	250000	27/05/2009	0.410437	527	12.0853	12.4292	62	0	0	0	1	0	0	0	4.12713	9356	3	11530	4	13792	5	10022	4	5489	2	9651	3	16233	5	2778	1	0	0	1	0	0	0	0	0	0
1102	175000	2003-06-06	317000	2010-01-11	0.811429	2705	12.0725	12.6667	78	0	0	1	0	0	0	0	4.35671	7015	3	11816	4	18825	6	22328	7	12390	4	561	1	4816	2	28	1	0	0	0	0	0	0	1	0	0
1103	44500	15/12/2000	85000	18/10/2010	0.910112	3594	10.7032	11.3504	54	0	0	0	0	1	0	0	3.98898	7772	3	7809	3	6927	3	5411	2	10755	4	5973	2	26446	9	7174	3	0	0	0	1	0	0	0	0	0
1104	53995	28/03/2002	106500	29/02/2008	0.972405	2164	10.8966	11.5759	71	0	0	1	0	0	0	0	4.26268	21247	7	18204	6	16926	6	16067	5	19862	7	17790	6	26081	8	24526	8	0	0	0	0	1	0	0	0	0
1105	269995	2006-07-04	120000	15/07/2011	-0.555547	1925	12.5062	11.6952	65	0	0	0	1	0	0	0	4.17439	4478	2	8840	3	9295	3	7716	3	2912	1	515	1	15651	5	1211	1	0	0	1	0	0	0	0	0	0
1106	69000	2003-12-12	102000	30/09/2008	0.478261	1754	11.1419	11.5327	52	0	0	0	0	1	0	0	3.95124	25111	8	21878	7	21574	7	18345	6	21529	7	26006	8	30278	10	17381	6	0	0	1	0	0	0	0	0	0
1107	103500	2006-02-08	113000	2008-08-04	0.0917874	615	11.5473	11.6351	32	0	0	0	0	0	1	0	3.46574	9194	3	10426	4	11460	4	11317	4	12236	4	6335	2	16681	6	1817	1	0	0	1	0	0	0	0	0	0
1108	123500	16/10/2006	207801	16/10/2008	0.682599	731	11.724	12.2443	63	0	0	0	1	0	0	0	4.14313	2679	1	2481	1	1274	1	8014	3	970	1	13957	5	27130	9	6688	3	0	1	0	0	0	0	0	0	0
1109	125000	2006-07-12	83000	15/02/2012	-0.336	1896	11.7361	11.3266	57	0	0	0	1	0	0	0	4.04305	1094	1	1222	1	2244	1	184	1	2063	1	2078	1	7168	3	25466	8	0	0	0	1	0	0	0	0	0
1110	107000	28/09/1998	211500	19/08/2011	0.976636	4708	11.5806	12.262	72	0	0	1	0	0	0	0	4.27667	32224	10	31712	10	31389	10	26415	9	31798	10	25637	8	25642	8	24711	8	0	0	0	0	0	0	0	1	0
1111	124950	19/01/2007	120000	17/08/2009	-0.0396158	941	11.7357	11.6952	71	0	0	1	0	0	0	0	4.26268	16393	5	16354	5	15179	5	19911	7	12224	4	27865	9	8353	3	11195	4	0	1	0	0	0	0	0	0	0
1112	200000	14/09/2001	360000	2010-02-11	0.8	3336	12.2061	12.7939	55	0	0	0	1	0	0	0	4.00733	16619	6	20837	7	16282	5	14423	5	26371	9	32387	10	1625	1	11952	4	0	0	0	0	0	1	0	0	0
1113	75000	30/06/2000	139500	28/05/2010	0.86	3619	11.2252	11.8458	66	0	0	0	1	0	0	0	4.18965	32751	10	31161	10	30610	10	31459	10	27537	9	32411	10	29802	10	32808	10	0	0	0	0	0	0	0	0	1
1114	43500	1996-02-08	105000	2009-01-05	1.41379	4655	10.6805	11.5617	66	0	0	0	1	0	0	0	4.18965	10405	4	9621	3	6420	2	8903	3	9018	3	18403	6	17976	6	19580	6	0	0	0	0	1	0	0	0	0
1115	187000	2003-06-05	229200	13/05/2011	0.225668	2929	12.1389	12.3424	59	0	0	0	1	0	0	0	4.07754	30324	10	27260	9	28812	9	25948	8	29938	10	20701	7	25182	8	22308	7	0	0	0	0	0	1	0	0	0
1116	19000	14/06/2001	40000	14/07/2011	1.10526	3682	9.85219	10.5966	60	0	0	0	1	0	0	0	4.09434	6301	2	8084	3	6659	3	6154	2	6572	3	3562	2	26944	9	3187	1	0	0	1	0	0	0	0	0	0
1117	139995	27/05/2005	119000	2010-12-02	-0.14997	1722	11.8494	11.6869	74	0	0	1	0	0	0	0	4.30407	21500	7	19150	6	18226	6	15444	5	15554	5	22017	7	32339	10	19766	7	0	0	0	0	1	0	0	0	0
1118	80000	2002-03-09	76000	28/01/2011	-0.05	3069	11.2898	11.2385	47	0	0	0	0	1	0	0	3.85015	24522	8	20345	7	19120	6	25443	8	22720	7	26590	9	25906	8	14581	5	0	0	0	0	1	0	0	0	0
1119	35000	2000-07-02	76500	2008-04-04	1.18571	2979	10.4631	11.245	58	0	0	0	1	0	0	0	4.06044	10001	4	15108	5	10337	4	14406	5	14313	5	4856	2	12929	4	1776	1	0	0	0	1	0	0	0	0	0
1120	46500	20/06/2003	72000	23/01/2009	0.548387	2044	10.7472	11.1844	62	0	0	0	1	0	0	0	4.12713	10980	4	10475	4	7956	3	9537	3	11040	4	14126	5	17265	6	14600	5	0	0	0	1	0	0	0	0	0
1121	69950	24/04/2002	91000	2009-10-09	0.300929	2696	11.1555	11.4186	69	0	0	1	0	0	0	0	4.23411	27490	9	27476	9	27288	9	29932	10	17519	6	24289	8	10228	4	28785	9	0	0	0	0	1	0	0	0	0
1122	119500	2006-04-01	125000	18/06/2010	0.0460251	1626	11.6911	11.7361	74	0	0	1	0	0	0	0	4.30407	871	1	962	1	1184	1	3452	2	2039	1	89	1	4885	2	20089	7	0	0	0	0	0	1	0	0	0
1123	102500	20/08/2003	107000	24/11/2009	0.0439024	2288	11.5376	11.5806	72	0	0	1	0	0	0	0	4.27667	10141	4	7165	3	6959	3	8004	3	10462	4	13291	5	27472	9	22194	7	0	0	0	1	0	0	0	0	0
1124	82750	31/08/2001	111000	19/04/2011	0.34139	3518	11.3236	11.6173	83	0	1	0	0	0	0	0	4.41884	23685	8	20570	7	23089	8	26639	9	25282	8	16169	5	18609	6	11858	4	0	0	0	0	0	1	0	0	0
1125	116000	13/06/2003	140500	16/12/2011	0.211207	3108	11.6613	11.853	68	0	0	0	1	0	0	0	4.21951	31757	10	26736	9	30467	10	23098	8	31321	10	30819	10	24614	8	31788	10	0	0	0	0	0	0	0	0	1
1126	162000	2006-10-02	148000	2009-12-06	-0.0864198	1218	11.9954	11.905	68	0	0	0	1	0	0	0	4.21951	25069	8	22302	7	20824	7	20499	7	19967	7	21845	7	27559	9	22125	7	0	0	0	0	0	0	0	0	1
1127	27500	1998-01-05	47500	13/05/2011	0.727273	4760	10.2219	10.7685	45	0	0	0	0	1	0	0	3.80666	1232	1	1942	1	2198	1	641	1	6203	2	3085	1	17648	6	233	1	0	0	1	0	0	0	0	0	0
1128	77500	2004-02-02	125000	2008-01-04	0.612903	1520	11.258	11.7361	63	0	0	0	1	0	0	0	4.14313	5303	2	5073	2	5763	2	3917	2	6730	3	12386	4	2847	1	17192	6	0	0	1	0	0	0	0	0	0
1129	44995	2006-08-05	52200	27/06/2008	0.160129	781	10.7143	10.8628	66	0	0	0	1	0	0	0	4.18965	850	1	1265	1	1524	1	58	1	878	1	8945	3	10206	4	9734	3	0	0	0	1	0	0	0	0	0
1130	125000	21/12/2007	125000	2010-08-11	0	1053	11.7361	11.7361	82	0	1	0	0	0	0	0	4.40672	6714	3	6372	2	3788	2	7186	3	2301	1	23899	8	26212	8	19574	6	0	1	0	0	0	0	0	0	0
1131	140000	16/02/2007	129000	2010-12-02	-0.0785714	1092	11.8494	11.7676	69	0	0	1	0	0	0	0	4.23411	24299	8	28893	9	22437	7	25471	8	14252	5	25518	8	6932	3	28908	9	0	0	1	0	0	0	0	0	0
1132	103750	2005-06-05	116000	22/02/2008	0.118072	1022	11.5497	11.6613	62	0	0	0	1	0	0	0	4.12713	30034	10	26343	9	30223	10	22872	7	25866	8	24248	8	27789	9	21692	7	0	0	0	0	0	0	0	0	1
1133	59950	27/04/2001	117000	26/04/2011	0.951626	3651	11.0013	11.6699	57	0	0	0	1	0	0	0	4.04305	31582	10	28571	9	26502	9	32472	10	30799	10	31344	10	31418	10	16474	6	0	0	0	1	0	0	0	0	0
1134	124999	2008-11-01	119500	21/06/2011	-0.0439924	1257	11.7361	11.6911	81	0	1	0	0	0	0	0	4.39445	13083	4	9995	4	12553	4	14895	5	10277	4	22548	7	21531	7	7683	3	0	0	0	0	0	0	0	0	1
1135	133000	28/07/2006	122000	24/08/2011	-0.0827068	1853	11.7981	11.7118	55	0	0	0	1	0	0	0	4.00733	11474	4	10777	4	16147	5	1537	1	18628	6	21613	7	12349	4	18082	6	0	0	0	0	0	1	0	0	0
1136	125000	2006-07-12	83000	15/02/2012	-0.336	1896	11.7361	11.3266	57	0	0	0	1	0	0	0	4.04305	1094	1	1222	1	2244	1	184	1	2063	1	2078	1	7168	3	25466	8	0	0	0	1	0	0	0	0	0
1137	93000	2004-06-09	104500	2010-02-11	0.123656	2248	11.4404	11.5569	75	0	0	1	0	0	0	0	4.31749	21602	7	19070	6	23079	8	11241	4	15941	5	22744	7	20335	7	27719	9	0	0	0	1	0	0	0	0	0
1138	48500	2000-10-11	120000	30/04/2008	1.47423	2728	10.7893	11.6952	63	0	0	0	1	0	0	0	4.14313	14202	5	10341	4	13492	5	21056	7	13254	5	13592	5	20087	7	8918	3	0	0	1	0	0	0	0	0	0
1139	44000	20/02/1998	94500	17/07/2009	1.14773	4165	10.6919	11.4564	60	0	0	0	1	0	0	0	4.09434	14310	5	13594	5	8210	3	31517	10	12897	4	31312	10	2609	1	28765	9	0	0	1	0	0	0	0	0	0
1140	124000	23/03/2004	111500	2011-03-06	-0.100806	2628	11.728	11.6218	79	0	0	1	0	0	0	0	4.36945	24449	8	25935	8	20588	7	29924	10	23509	8	21838	7	10635	4	14534	5	0	1	0	0	0	0	0	0	0
1141	66000	27/06/2002	90000	19/12/2008	0.363636	2367	11.0974	11.4076	65	0	0	0	1	0	0	0	4.17439	21210	7	17981	6	17314	6	26471	9	16599	6	13782	5	27079	9	18408	6	0	0	1	0	0	0	0	0	0
1142	73500	2002-11-10	92000	2010-02-02	0.251701	2671	11.205	11.4295	73	0	0	1	0	0	0	0	4.29046	21505	7	18128	6	18085	6	25085	8	15198	5	14569	5	21553	7	26740	9	0	0	0	0	1	0	0	0	0
1143	95000	24/11/2006	124950	26/08/2011	0.315263	1736	11.4616	11.7357	65	0	0	0	1	0	0	0	4.17439	18243	6	16688	6	13207	5	13034	4	20776	7	23869	8	28978	9	11537	4	0	0	0	1	0	0	0	0	0
1144	106000	30/12/2002	157000	25/07/2008	0.481132	2034	11.5712	11.964	50	0	0	0	0	1	0	0	3.91202	18979	6	13087	4	16547	6	20430	7	24111	8	14623	5	26381	9	12890	4	0	0	1	0	0	0	0	0	0
1145	269995	2006-07-04	120000	15/07/2011	-0.555547	1925	12.5062	11.6952	65	0	0	0	1	0	0	0	4.17439	4478	2	8840	3	9295	3	7716	3	2912	1	515	1	15651	5	1211	1	0	0	1	0	0	0	0	0	0
1146	82000	19/01/2007	62000	2011-08-12	-0.243902	1784	11.3145	11.0349	66	0	0	0	1	0	0	0	4.18965	17311	6	20206	7	11338	4	10508	4	10763	4	23835	8	27277	9	24468	8	0	0	0	0	1	0	0	0	0
1147	38500	1999-02-07	84000	19/03/2010	1.18182	3913	10.5584	11.3386	78	0	0	1	0	0	0	0	4.35671	22806	7	22057	7	21930	7	22046	7	13648	5	23490	8	30214	10	10868	4	0	0	1	0	0	0	0	0	0
1148	66450	31/08/2001	95000	2010-12-02	0.429646	3087	11.1042	11.4616	81	0	1	0	0	0	0	0	4.39445	7747	3	8615	3	6317	2	18623	6	3228	1	8958	3	26497	9	4062	2	0	1	0	0	0	0	0	0	0
1149	47500	2006-05-05	85000	25/03/2011	0.789474	1785	10.7685	11.3504	73	0	0	1	0	0	0	0	4.29046	7888	3	10606	4	8553	3	14042	5	2413	1	25381	8	32796	10	585	1	0	1	0	0	0	0	0	0	0
1150	47500	2006-05-05	85000	25/03/2011	0.789474	1785	10.7685	11.3504	73	0	0	1	0	0	0	0	4.29046	7888	3	10606	4	8553	3	14042	5	2413	1	25381	8	32796	10	585	1	0	1	0	0	0	0	0	0	0
1151	65000	15/11/2006	66000	16/01/2009	0.0153846	793	11.0821	11.0974	64	0	0	0	1	0	0	0	4.15888	3117	1	2972	1	1814	1	3879	2	3196	1	4082	2	14669	5	27370	9	1	0	0	0	0	0	0	0	0
1152	75000	31/08/2004	78000	14/11/2008	0.04	1536	11.2252	11.2645	8	0	0	0	0	0	0	1	2.07944	21154	7	23063	8	23749	8	28350	9	14157	5	10575	4	30725	10	5830	2	0	1	0	0	0	0	0	0	0
1153	76000	24/10/2003	141000	23/05/2008	0.855263	1673	11.2385	11.8565	77	0	0	1	0	0	0	0	4.34381	20422	7	20452	7	22077	7	12282	4	16323	5	27649	9	31537	10	6908	3	0	1	0	0	0	0	0	0	0
1154	56000	23/11/2001	167500	2010-06-09	1.99107	3209	10.9331	12.0287	75	0	0	1	0	0	0	0	4.31749	21478	7	24981	8	26686	9	23303	8	24101	8	30119	10	3786	2	6942	3	0	0	0	0	0	0	0	0	1
1155	129500	25/08/2006	134500	19/06/2008	0.03861	664	11.7714	11.8093	76	0	0	1	0	0	0	0	4.33073	3084	1	4215	2	1945	1	2557	1	2006	1	21324	7	3253	1	26842	9	0	0	0	1	0	0	0	0	0
1156	72495	20/04/2000	125200	2009-10-09	0.727016	3430	11.1913	11.7377	49	0	0	0	0	1	0	0	3.89182	12452	4	14141	5	16039	5	12496	4	20093	7	2576	1	11778	4	8625	3	0	0	0	0	0	1	0	0	0
1157	72000	2002-09-08	105000	29/01/2010	0.458333	2730	11.1844	11.5617	70	0	0	1	0	0	0	0	4.2485	16855	6	18522	6	18941	6	7973	3	15071	5	27839	9	7468	3	19431	6	0	0	0	0	0	1	0	0	0
1158	173500	15/11/2005	78000	25/11/2008	-0.550432	1106	12.0639	11.2645	77	0	0	1	0	0	0	0	4.34381	3562	2	6040	2	8914	3	11139	4	5427	2	575	1	5251	2	229	1	0	0	0	0	1	0	0	0	0
1159	62000	2003-07-11	63000	28/04/2011	0.016129	2729	11.0349	11.0509	77	0	0	1	0	0	0	0	4.34381	21666	7	24010	8	24038	8	17812	6	23420	8	17627	6	4486	2	24427	8	0	0	0	0	0	0	0	0	1
1160	45500	2002-04-10	79000	20/01/2011	0.736264	3030	10.7255	11.2772	67	0	0	0	1	0	0	0	4.20469	26	1	23	1	131	1	791	1	201	1	329	1	27656	9	1338	1	0	1	0	0	0	0	0	0	0
1161	278500	26/01/2007	315000	2011-02-12	0.131059	1771	12.5372	12.6603	74	0	0	1	0	0	0	0	4.30407	19590	6	15492	5	18991	6	29186	9	21309	7	18004	6	15538	5	8062	3	0	0	0	0	0	0	1	0	0
1162	98950	13/11/2003	116000	14/08/2009	0.172309	2101	11.5024	11.6613	82	0	1	0	0	0	0	0	4.40672	23732	8	22561	7	24148	8	17991	6	20239	7	19793	7	23507	8	13736	5	0	0	1	0	0	0	0	0	0
1163	149995	15/11/2002	180000	27/03/2009	0.20004	2324	11.9184	12.1007	65	0	0	0	1	0	0	0	4.17439	18656	6	15188	5	19728	7	24455	8	26773	9	7498	3	12237	4	13819	5	0	0	0	0	0	0	1	0	0
1164	37500	24/11/2000	64995	17/04/2009	0.7332	3066	10.5321	11.0821	60	0	0	0	1	0	0	0	4.09434	8961	3	10176	4	7432	3	4313	2	8139	3	18666	6	16010	5	12244	4	0	0	0	1	0	0	0	0	0
1165	199000	17/02/1997	570000	30/09/2011	1.86432	5338	12.2011	13.2534	76	0	0	1	0	0	0	0	4.33073	17611	6	30846	10	32665	10	32629	10	15612	5	11464	4	12113	4	43	1	0	0	0	0	0	0	1	0	0
1166	67250	2001-07-09	136000	2011-06-05	1.0223	3528	11.1162	11.8204	71	0	0	1	0	0	0	0	4.26268	31757	10	26736	9	30467	10	23098	8	31321	10	30819	10	24614	8	31788	10	0	0	0	0	0	0	0	0	1
1167	117950	30/04/2008	115000	15/09/2010	-0.0250106	868	11.678	11.6527	79	0	0	1	0	0	0	0	4.36945	31254	10	32377	10	29938	10	29145	9	26858	9	28180	9	20253	7	18908	6	0	0	1	0	0	0	0	0	0
1168	137000	25/09/2006	149500	2010-04-08	0.0912409	1409	11.8277	11.9151	64	0	0	0	1	0	0	0	4.15888	19472	6	16597	6	19072	6	27501	9	16065	5	14847	5	24448	8	8067	3	0	0	1	0	0	0	0	0	0
1169	137500	13/04/2006	129000	20/07/2011	-0.0618182	1924	11.8314	11.7676	67	0	0	0	1	0	0	0	4.20469	18736	6	12630	4	18438	6	21298	7	28237	9	21631	7	9013	3	14142	5	0	0	0	0	0	0	0	1	0
1170	100000	15/05/2006	140000	2011-02-12	0.4	2027	11.5129	11.8494	77	0	0	1	0	0	0	0	4.34381	21563	7	18348	6	19519	6	14681	5	26315	9	14504	5	18770	6	24978	8	0	0	0	0	0	0	1	0	0
1171	67250	2001-07-09	136000	2011-06-05	1.0223	3528	11.1162	11.8204	71	0	0	1	0	0	0	0	4.26268	31757	10	26736	9	30467	10	23098	8	31321	10	30819	10	24614	8	31788	10	0	0	0	0	0	0	0	0	1
1172	85500	24/09/1999	177000	15/02/2008	1.07018	3066	11.3563	12.0839	60	0	0	0	1	0	0	0	4.09434	17884	6	17630	6	25692	8	8829	3	20114	7	15753	5	6411	2	21242	7	0	0	0	0	0	1	0	0	0
1173	160500	2007-05-01	140000	28/06/2010	-0.127726	1270	11.986	11.8494	61	0	0	0	1	0	0	0	4.11087	28981	9	26648	9	29625	10	25273	8	23144	8	28269	9	30705	10	11254	4	0	0	1	0	0	0	0	0	0
1174	154995	16/06/2006	136000	2010-08-06	-0.122552	1453	11.9511	11.8204	68	0	0	0	1	0	0	0	4.21951	30220	10	31311	10	28538	9	28168	9	23259	8	27493	9	19103	6	19683	6	0	0	1	0	0	0	0	0	0
1175	36000	1995-11-01	91000	24/08/2010	1.52778	5704	10.4913	11.4186	68	0	0	0	1	0	0	0	4.21951	7958	3	7096	3	4605	2	11562	4	9187	3	18607	6	9614	3	10817	4	0	0	1	0	0	0	0	0	0
1176	124000	2007-12-04	118000	15/12/2010	-0.0483871	1343	11.728	11.6784	73	0	0	1	0	0	0	0	4.29046	24634	8	20858	7	22964	7	13777	5	21297	7	26015	8	23808	8	27405	9	0	0	1	0	0	0	0	0	0
1177	154995	16/06/2006	136000	2010-08-06	-0.122552	1453	11.9511	11.8204	68	0	0	0	1	0	0	0	4.21951	30220	10	31311	10	28538	9	28168	9	23259	8	27493	9	19103	6	19683	6	0	0	1	0	0	0	0	0	0
1178	119500	24/01/2002	120000	13/11/2008	0.0041841	2485	11.6911	11.6952	76	0	0	1	0	0	0	0	4.33073	23788	8	25943	8	23800	8	25488	8	19019	6	7451	3	32414	10	12986	4	0	1	0	0	0	0	0	0	0
1179	124000	23/03/2004	111500	2011-03-06	-0.100806	2628	11.728	11.6218	79	0	0	1	0	0	0	0	4.36945	24449	8	25935	8	20588	7	29924	10	23509	8	21838	7	10635	4	14534	5	0	1	0	0	0	0	0	0	0
1180	65000	2005-04-02	60000	2010-01-12	-0.0769231	2126	11.0821	11.0021	64	0	0	0	1	0	0	0	4.15888	7218	3	7646	3	7356	3	2960	1	3037	1	22399	7	30545	10	10743	4	0	1	0	0	0	0	0	0	0
1181	79995	29/04/2005	98000	2008-11-07	0.225077	1169	11.2897	11.4927	68	0	0	0	1	0	0	0	4.21951	31187	10	28753	9	27920	9	20836	7	29371	9	24028	8	32505	10	30227	10	0	0	0	0	0	1	0	0	0
1182	106000	17/12/2002	158000	22/02/2011	0.490566	2989	11.5712	11.9704	56	0	0	0	1	0	0	0	4.02535	24351	8	17758	6	21106	7	27954	9	13775	5	29141	9	31562	10	19915	7	0	0	1	0	0	0	0	0	0
1183	126995	2003-07-10	120000	18/06/2009	-0.0550809	2081	11.7519	11.6952	67	0	0	0	1	0	0	0	4.20469	14204	5	11032	4	16349	5	20792	7	24412	8	7549	3	5613	2	12664	4	0	0	0	0	0	0	1	0	0
1184	63000	15/01/1999	250000	2009-11-05	2.96825	3769	11.0509	12.4292	46	0	0	0	0	1	0	0	3.82864	19125	6	17320	6	15958	5	13855	5	18476	6	21920	7	29476	9	11851	4	0	0	0	0	0	1	0	0	0
1185	187500	2004-09-07	206000	29/10/2009	0.0986667	1938	12.1415	12.2356	72	0	0	1	0	0	0	0	4.27667	17101	6	14394	5	12990	4	11374	4	16525	6	21298	7	28135	9	18749	6	0	0	0	0	0	0	0	1	0
1186	105000	2005-03-06	117500	2011-08-07	0.119048	2226	11.5617	11.6742	60	0	0	0	1	0	0	0	4.09434	17999	6	15842	5	14724	5	27364	9	9176	3	19526	6	32215	10	10902	4	0	1	0	0	0	0	0	0	0
1187	94995	20/10/2000	120000	16/11/2010	0.263224	3679	11.4616	11.6952	80	0	0	1	0	0	0	0	4.38203	10848	4	9670	3	10237	4	27175	9	2255	1	10754	4	30302	10	12248	4	0	1	0	0	0	0	0	0	0
1188	88000	27/09/2007	72500	2011-04-03	-0.176136	1254	11.3851	11.1913	44	0	0	0	0	1	0	0	3.78419	27023	9	27608	9	27883	9	20093	7	29773	10	22549	7	6224	2	32519	10	0	0	0	0	0	0	0	1	0
1189	84000	17/11/2003	125000	31/01/2011	0.488095	2632	11.3386	11.7361	57	0	0	0	1	0	0	0	4.04305	14957	5	11769	4	11423	4	8030	3	20783	7	30094	10	24369	8	12019	4	0	0	1	0	0	0	0	0	0
1190	249995	2003-02-12	295000	2010-02-02	0.180024	2254	12.4292	12.5947	63	0	0	0	1	0	0	0	4.14313	11640	4	14897	5	13273	5	30654	10	20960	7	3735	2	9402	3	1214	1	0	0	0	0	0	0	1	0	0
1191	130000	26/10/2005	100000	22/04/2010	-0.230769	1639	11.7753	11.5129	81	0	1	0	0	0	0	0	4.39445	30162	10	27887	9	28418	9	31191	10	23778	8	20720	7	20392	7	26637	9	0	1	0	0	0	0	0	0	0
1192	62950	2003-02-05	97000	16/12/2008	0.540905	2055	11.0501	11.4825	75	0	0	1	0	0	0	0	4.31749	12120	4	10956	4	7478	3	12672	4	7822	3	20711	7	28008	9	16985	6	0	1	0	0	0	0	0	0	0
1193	128000	2009-03-09	145000	2010-06-08	0.132812	337	11.7598	11.8845	68	0	0	0	1	0	0	0	4.21951	10107	4	10669	4	10969	4	10912	4	13758	5	6877	3	4342	2	14554	5	0	0	0	0	0	0	1	0	0
1194	185000	13/12/2006	189950	13/02/2009	0.0267568	793	12.1281	12.1545	68	0	0	0	1	0	0	0	4.21951	31913	10	30206	10	29375	9	24083	8	28579	9	30725	10	28626	9	26666	9	0	0	0	1	0	0	0	0	0
1195	84950	21/11/2003	87500	2010-09-07	0.0300177	2422	11.3498	11.3794	63	0	0	0	1	0	0	0	4.14313	13785	5	13976	5	12245	4	10171	4	16008	5	8642	3	32064	10	9125	3	0	1	0	0	0	0	0	0	0
1196	57000	16/11/2001	124500	2009-12-06	1.18421	2765	10.9508	11.7321	60	0	0	0	1	0	0	0	4.09434	25797	8	20567	7	18600	6	21980	7	19593	6	30435	10	29705	10	28768	9	0	0	0	1	0	0	0	0	0
1197	190000	23/06/2005	160000	16/04/2010	-0.157895	1758	12.1548	11.9829	84	0	1	0	0	0	0	0	4.43082	29162	9	30801	10	30960	10	32701	10	25765	8	20936	7	12130	4	15332	5	0	0	1	0	0	0	0	0	0
1198	95500	2001-05-11	179000	13/04/2011	0.874346	3446	11.4669	12.0951	53	0	0	0	0	1	0	0	3.97029	28693	9	27542	9	25868	8	28326	9	17282	6	30337	10	22660	7	21070	7	0	1	0	0	0	0	0	0	0
1199	18000	17/12/1999	77500	2011-02-12	3.30556	4368	9.79813	11.258	63	0	0	0	1	0	0	0	4.14313	5259	2	5620	2	4049	2	7314	3	4665	2	5455	2	19900	7	6705	3	0	0	0	0	1	0	0	0	0
1200	105000	2007-03-07	110000	28/08/2009	0.047619	787	11.5617	11.6082	73	0	0	1	0	0	0	0	4.29046	19145	6	20946	7	19999	7	24099	8	25595	8	26503	9	2755	1	9930	4	0	0	1	0	0	0	0	0	0
1201	195950	2006-06-02	148000	13/05/2010	-0.244705	1557	12.1856	11.905	72	0	0	1	0	0	0	0	4.27667	25012	8	22439	7	23308	8	16920	6	25391	8	21983	7	17928	6	23109	8	0	0	0	0	1	0	0	0	0
1202	115000	2006-01-09	105000	21/10/2011	-0.0869565	1876	11.6527	11.5617	79	0	0	1	0	0	0	0	4.36945	8429	3	8530	3	10274	4	8854	3	10734	4	9303	3	20098	7	1676	1	0	0	0	0	0	0	0	1	0
1203	140000	19/01/2007	107300	2011-11-03	-0.233571	1512	11.8494	11.5834	83	0	1	0	0	0	0	0	4.41884	12844	4	14150	5	14791	5	9777	3	9797	3	12160	4	19719	7	7590	3	0	0	1	0	0	0	0	0	0
1204	269995	2006-07-04	120000	15/07/2011	-0.555547	1925	12.5062	11.6952	65	0	0	0	1	0	0	0	4.17439	4478	2	8840	3	9295	3	7716	3	2912	1	515	1	15651	5	1211	1	0	0	1	0	0	0	0	0	0
1205	102000	16/08/2005	95000	29/09/2009	-0.0686275	1505	11.5327	11.4616	61	0	0	0	1	0	0	0	4.11087	5722	2	6836	3	8287	3	3586	2	5868	2	5269	2	10550	4	6274	2	0	0	0	1	0	0	0	0	0
1206	330000	30/03/2001	560000	2011-08-09	0.69697	3814	12.7068	13.2357	59	0	0	0	1	0	0	0	4.07754	32083	10	32829	10	32650	10	32652	10	32820	10	19687	6	20412	7	21343	7	0	0	0	0	0	0	0	1	0
1207	28000	19/09/1997	73500	17/05/2010	1.625	4623	10.24	11.205	62	0	0	0	1	0	0	0	4.12713	7363	3	11450	4	13194	5	5228	2	3836	2	5097	2	31487	10	1460	1	0	1	0	0	0	0	0	0	0
1208	27500	1996-10-12	65000	2010-01-10	1.36364	5043	10.2219	11.0821	73	0	0	1	0	0	0	0	4.29046	22175	7	19502	6	15077	5	25926	8	12141	4	27507	9	29344	9	23330	8	1	0	0	0	0	0	0	0	0
1209	154000	23/02/2004	226823	2011-08-12	0.472877	2845	11.9447	12.3319	64	0	0	0	1	0	0	0	4.15888	20952	7	23765	8	29045	9	24562	8	18766	6	24098	8	10236	4	3108	1	0	0	0	0	0	0	1	0	0
1210	80500	15/12/2006	68250	22/11/2011	-0.152174	1803	11.296	11.1309	70	0	0	1	0	0	0	0	4.2485	8672	3	7622	3	8787	3	10062	4	3940	2	10255	4	32634	10	8748	3	0	1	0	0	0	0	0	0	0
1211	5660000	31/07/2007	7900000	18/07/2011	0.39576	1448	15.5489	15.8824	67	0	0	0	1	0	0	0	4.20469	19919	7	30813	10	31943	10	32842	10	31813	10	6467	2	10620	4	606	1	0	0	0	0	0	0	1	0	0
1212	20000	26/07/2002	110000	2008-05-12	4.5	2324	9.90349	11.6082	71	0	0	1	0	0	0	0	4.26268	10943	4	12846	4	9105	3	13270	5	3827	2	9975	4	16972	6	24451	8	0	1	0	0	0	0	0	0	0
1213	124000	23/03/2004	111500	2011-03-06	-0.100806	2628	11.728	11.6218	79	0	0	1	0	0	0	0	4.36945	24449	8	25935	8	20588	7	29924	10	23509	8	21838	7	10635	4	14534	5	0	1	0	0	0	0	0	0	0
1214	77600	25/03/2003	116500	16/05/2008	0.501289	1879	11.2593	11.6656	69	0	0	1	0	0	0	0	4.23411	11576	4	14661	5	12799	4	7541	3	11938	4	25324	8	7307	3	5429	2	0	0	0	1	0	0	0	0	0
1215	114000	2007-07-09	92000	13/02/2012	-0.192982	1620	11.644	11.4295	61	0	0	0	1	0	0	0	4.11087	23379	8	18969	6	16666	6	23138	8	16948	6	25433	8	24656	8	29468	9	0	0	0	0	1	0	0	0	0
1216	148000	20/03/2009	160000	17/10/2011	0.0810811	941	11.905	11.9829	60	0	0	0	1	0	0	0	4.09434	9983	4	14838	5	8270	3	21681	7	4363	2	9116	3	19061	6	3708	2	0	0	0	0	0	0	0	0	1
1217	111500	31/01/2005	117000	17/09/2010	0.0493274	2055	11.6218	11.6699	63	0	0	0	1	0	0	0	4.14313	21262	7	22693	7	19579	6	14414	5	22275	7	13144	5	22723	7	15625	5	0	0	0	0	0	0	0	0	1
1218	28500	31/03/1995	86000	2010-09-09	2.01754	5641	10.2577	11.3621	75	0	0	1	0	0	0	0	4.31749	17023	6	14363	5	17359	6	8696	3	12001	4	25593	8	29361	9	16659	6	0	0	0	0	0	1	0	0	0
1219	47300	1995-02-06	94000	2010-12-02	0.987315	5369	10.7643	11.4511	75	0	0	1	0	0	0	0	4.31749	10315	4	14199	5	13184	5	26810	9	10202	4	3292	2	16027	5	1015	1	0	1	0	0	0	0	0	0	0
1220	66000	26/04/2002	162000	2011-06-10	1.45455	3450	11.0974	11.9954	52	0	0	0	0	1	0	0	3.95124	27428	9	24974	8	25647	8	29740	10	15824	5	31159	10	32669	10	11803	4	0	0	1	0	0	0	0	0	0
1221	64500	28/03/2002	92500	29/07/2011	0.434109	3410	11.0744	11.435	70	0	0	1	0	0	0	0	4.2485	12833	4	28187	9	32202	10	10933	4	2778	1	15912	5	11759	4	1009	1	0	0	1	0	0	0	0	0	0
1222	82000	19/01/2007	62000	2011-08-12	-0.243902	1784	11.3145	11.0349	66	0	0	0	1	0	0	0	4.18965	17311	6	20206	7	11338	4	10508	4	10763	4	23835	8	27277	9	24468	8	0	0	0	0	1	0	0	0	0
1223	182000	30/05/2003	235000	28/01/2008	0.291209	1704	12.1118	12.3673	50	0	0	0	0	1	0	0	3.91202	17272	6	14809	5	18124	6	20713	7	13240	5	10900	4	24850	8	10956	4	0	0	1	0	0	0	0	0	0
1224	152500	24/10/2006	141000	2010-04-06	-0.0754098	1319	11.9349	11.8565	79	0	0	1	0	0	0	0	4.36945	23780	8	25267	8	25133	8	28673	9	26942	9	18646	6	5598	2	14082	5	0	1	0	0	0	0	0	0	0
1225	34750	30/01/1998	129000	21/08/2009	2.71223	4221	10.4559	11.7676	70	0	0	1	0	0	0	0	4.2485	10123	4	15383	5	13585	5	16821	6	14625	5	19069	6	2177	1	904	1	0	0	0	0	0	0	0	0	1
1226	58500	31/01/2003	108000	18/04/2008	0.846154	1904	10.9768	11.5899	41	0	0	0	0	1	0	0	3.71357	8253	3	11414	4	7286	3	1249	1	5362	2	21034	7	30582	10	17928	6	0	0	0	1	0	0	0	0	0
1227	68250	2000-11-02	117000	2011-01-07	0.714286	4158	11.1309	11.6699	78	0	0	1	0	0	0	0	4.35671	29124	9	29373	9	27954	9	30866	10	26589	9	23909	8	11875	4	20168	7	0	1	0	0	0	0	0	0	0
1228	92000	2000-12-01	170000	30/09/2010	0.847826	3914	11.4295	12.0436	75	0	0	1	0	0	0	0	4.31749	24772	8	19397	6	25469	8	24054	8	30357	10	29495	9	5279	2	27510	9	0	0	0	0	0	0	0	1	0
1229	36000	24/08/2001	65000	18/12/2009	0.805556	3038	10.4913	11.0821	74	0	0	1	0	0	0	0	4.30407	25663	8	25079	8	19621	6	16140	5	25672	8	21378	7	27042	9	24731	8	0	0	0	0	0	1	0	0	0
1230	165000	25/01/2008	240000	19/03/2010	0.454545	784	12.0137	12.3884	67	0	0	0	1	0	0	0	4.20469	15511	5	31137	10	32812	10	13695	5	17534	6	15729	5	220	1	5669	2	0	0	0	0	1	0	0	0	0
1231	82500	17/03/2006	82500	31/07/2009	0	1232	11.3206	11.3206	63	0	0	0	1	0	0	0	4.14313	14346	5	14604	5	12361	4	7823	3	6563	2	25935	8	25288	8	24656	8	0	0	0	0	0	0	0	0	1
1232	177000	13/10/2004	156000	2009-12-08	-0.118644	1764	12.0839	11.9576	51	0	0	0	0	1	0	0	3.93183	18863	6	23722	8	24127	8	16820	6	25169	8	31468	10	1171	1	11915	4	0	0	0	0	0	1	0	0	0
1233	90000	19/12/2003	102000	2009-07-05	0.133333	1966	11.4076	11.5327	69	0	0	1	0	0	0	0	4.23411	18420	6	18857	6	16957	6	9087	3	18294	6	30215	10	12070	4	19512	6	0	0	0	0	0	1	0	0	0
1234	42500	2001-10-04	68000	30/04/2009	0.6	2942	10.6573	11.1273	81	0	1	0	0	0	0	0	4.39445	28402	9	26316	9	23429	8	20349	7	20996	7	31341	10	28593	9	24783	8	0	0	0	0	1	0	0	0	0
1235	72000	2007-10-08	76500	25/08/2010	0.0625	1111	11.1844	11.245	83	0	1	0	0	0	0	0	4.41884	3237	1	3864	2	3969	2	8140	3	9057	3	3086	1	10938	4	208	1	0	0	0	0	0	0	0	1	0
1236	38500	1997-07-03	90000	2010-07-05	1.33766	4809	10.5584	11.4076	59	0	0	0	1	0	0	0	4.07754	24627	8	27369	9	25318	8	24381	8	12563	4	10600	4	25287	8	24021	8	0	1	0	0	0	0	0	0	0
1237	123000	2003-11-07	152000	2011-11-07	0.235772	2922	11.7199	11.9316	63	0	0	0	1	0	0	0	4.14313	23423	8	21685	7	19036	6	24680	8	19762	7	24296	8	16781	6	17725	6	0	1	0	0	0	0	0	0	0
1238	125000	2004-04-05	145000	2008-01-02	0.16	1368	11.7361	11.8845	53	0	0	0	0	1	0	0	3.97029	27442	9	26373	9	31420	10	29007	9	19426	6	21790	7	22959	7	9950	4	0	0	1	0	0	0	0	0	0
1239	123000	2003-11-07	152000	2011-11-07	0.235772	2922	11.7199	11.9316	63	0	0	0	1	0	0	0	4.14313	23423	8	21685	7	19036	6	24680	8	19762	7	24296	8	16781	6	17725	6	0	1	0	0	0	0	0	0	0
1240	120000	2002-11-03	250000	27/06/2008	1.08333	2300	11.6952	12.4292	44	0	0	0	0	1	0	0	3.78419	3697	2	9816	3	8955	3	10123	4	810	1	2724	1	11532	4	26	1	0	0	0	1	0	0	0	0	0
1241	54000	22/06/1999	154950	31/01/2011	1.86944	4241	10.8967	11.9509	64	0	0	0	1	0	0	0	4.15888	11015	4	28779	9	31988	10	15938	5	9774	3	4850	2	198	1	2017	1	0	0	0	0	1	0	0	0	0
1242	66750	25/09/1998	140000	20/03/2008	1.09738	3464	11.1087	11.8494	65	0	0	0	1	0	0	0	4.17439	11015	4	28779	9	31988	10	15938	5	9774	3	4850	2	198	1	2017	1	0	0	0	0	1	0	0	0	0
1243	31500	13/12/1999	50000	2012-03-02	0.587302	4435	10.3577	10.8198	69	0	0	1	0	0	0	0	4.23411	6455	2	7091	3	6745	3	11141	4	2321	1	10369	4	22678	7	3939	2	0	1	0	0	0	0	0	0	0
1244	64950	1999-10-09	175000	13/05/2011	1.69438	4263	11.0814	12.0725	51	0	0	0	0	1	0	0	3.93183	11015	4	28779	9	31988	10	15938	5	9774	3	4850	2	198	1	2017	1	0	0	0	0	1	0	0	0	0
1245	122000	29/06/2007	117000	21/10/2011	-0.0409836	1575	11.7118	11.6699	71	0	0	1	0	0	0	0	4.26268	30859	10	28137	9	29243	9	20157	7	29865	10	31780	10	20727	7	29608	10	0	0	0	1	0	0	0	0	0
1246	63110	21/12/1998	160000	22/02/2008	1.53526	3350	11.0526	11.9829	50	0	0	0	0	1	0	0	3.91202	15387	5	31738	10	32795	10	20343	7	13622	5	18079	6	215	1	3475	2	0	0	0	0	1	0	0	0	0
1247	54000	22/06/1999	154950	31/01/2011	1.86944	4241	10.8967	11.9509	64	0	0	0	1	0	0	0	4.15888	11015	4	28779	9	31988	10	15938	5	9774	3	4850	2	198	1	2017	1	0	0	0	0	1	0	0	0	0
1248	32500	27/03/1998	71000	13/02/2009	1.18462	3976	10.389	11.1704	78	0	0	1	0	0	0	0	4.35671	13914	5	12683	4	14306	5	18347	6	6338	2	13168	5	27107	9	10788	4	0	1	0	0	0	0	0	0	0
1249	140000	30/08/2007	105000	2011-07-02	-0.25	1257	11.8494	11.5617	65	0	0	0	1	0	0	0	4.17439	11015	4	28779	9	31988	10	15938	5	9774	3	4850	2	198	1	2017	1	0	0	0	0	1	0	0	0	0
1250	123000	2004-04-10	113500	16/09/2011	-0.0772358	2538	11.7199	11.6396	44	0	0	0	0	1	0	0	3.78419	14975	5	18753	6	12318	4	28060	9	9099	3	13752	5	5647	2	16496	6	0	0	0	0	1	0	0	0	0
1251	163500	16/02/2007	160000	2009-05-06	-0.0214067	840	12.0046	11.9829	63	0	0	0	1	0	0	0	4.14313	12100	4	12409	4	13663	5	2867	1	15987	5	17207	6	22072	7	12743	4	0	0	0	0	0	0	0	0	1
1252	41000	1999-01-10	82000	2011-11-07	1	4301	10.6213	11.3145	63	0	0	0	1	0	0	0	4.14313	25590	8	26863	9	28717	9	24388	8	28755	9	25929	8	3642	2	21775	7	0	0	0	0	0	1	0	0	0
1253	117500	15/01/2007	104000	19/04/2010	-0.114894	1190	11.6742	11.5521	68	0	0	0	1	0	0	0	4.21951	19145	6	20946	7	19999	7	24099	8	25595	8	26503	9	2755	1	9930	4	0	0	1	0	0	0	0	0	0
1254	140000	13/07/2005	170000	20/03/2008	0.214286	981	11.8494	12.0436	57	0	0	0	1	0	0	0	4.04305	20647	7	22621	7	22208	7	29336	9	13444	5	23876	8	32589	10	2255	1	0	1	0	0	0	0	0	0	0
1255	51000	31/08/2001	83000	2010-11-01	0.627451	3055	10.8396	11.3266	62	0	0	0	1	0	0	0	4.12713	13853	5	11539	4	16036	5	26224	8	17163	6	10467	4	5199	2	9010	3	0	0	0	0	1	0	0	0	0
1256	65000	14/02/2000	160000	28/07/2011	1.46154	4182	11.0821	11.9829	50	0	0	0	0	1	0	0	3.91202	15511	5	31137	10	32812	10	13695	5	17534	6	15729	5	220	1	5669	2	0	0	0	0	1	0	0	0	0
1257	148000	21/02/2006	148000	23/03/2009	0	1126	11.905	11.905	65	0	0	0	1	0	0	0	4.17439	25092	8	19389	6	24210	8	23394	8	28196	9	19068	6	15637	5	21874	7	0	0	0	1	0	0	0	0	0
1258	66450	31/08/2001	95000	2010-12-02	0.429646	3087	11.1042	11.4616	81	0	1	0	0	0	0	0	4.39445	7747	3	8615	3	6317	2	18623	6	3228	1	8958	3	26497	9	4062	2	0	1	0	0	0	0	0	0	0
1259	39950	18/10/1999	95000	2010-04-06	1.37797	3882	10.5954	11.4616	69	0	0	1	0	0	0	0	4.23411	13646	5	18223	6	16411	5	10880	4	12010	4	7092	3	24025	8	4687	2	0	0	1	0	0	0	0	0	0
1260	169950	13/10/2006	146500	2010-10-09	-0.137982	1428	12.0433	11.8948	83	0	1	0	0	0	0	0	4.41884	11690	4	14172	5	8125	3	18202	6	8587	3	6843	3	29668	10	7834	3	0	1	0	0	0	0	0	0	0
1261	173750	29/04/2004	214000	2011-04-07	0.231655	2622	12.0654	12.2737	61	0	0	0	1	0	0	0	4.11087	19500	6	18096	6	19878	7	19315	6	23950	8	7781	3	17871	6	14690	5	0	0	0	0	0	0	1	0	0
1262	78000	19/11/2004	90000	2010-08-02	0.153846	1907	11.2645	11.4076	67	0	0	0	1	0	0	0	4.20469	9194	3	10426	4	11460	4	11317	4	12236	4	6335	2	16681	6	1817	1	0	0	1	0	0	0	0	0	0
1263	39000	16/01/2006	52000	13/08/2010	0.333333	1670	10.5713	10.859	64	0	0	0	1	0	0	0	4.15888	468	1	1617	1	1231	1	1850	1	444	1	427	1	30983	10	141	1	0	1	0	0	0	0	0	0	0
1264	114500	28/09/2005	122000	2012-09-02	0.0655022	2325	11.6483	11.7118	57	0	0	0	1	0	0	0	4.04305	26579	9	20381	7	22833	7	18433	6	24358	8	32021	10	26241	8	24170	8	0	0	1	0	0	0	0	0	0
1265	67000	28/07/2000	140000	14/11/2008	1.08955	3031	11.1124	11.8494	51	0	0	0	0	1	0	0	3.93183	26078	8	32507	10	32770	10	31987	10	21779	7	17622	6	8935	3	7367	3	0	0	1	0	0	0	0	0	0
1266	24000	15/10/2003	50000	2008-12-09	1.08333	1794	10.0858	10.8198	47	0	0	0	0	1	0	0	3.85015	2157	1	3508	2	1505	1	5548	2	2831	1	3166	1	30497	10	733	1	0	0	0	1	0	0	0	0	0
1267	80000	1995-09-01	185000	20/05/2011	1.3125	5975	11.2898	12.1281	71	0	0	1	0	0	0	0	4.26268	27754	9	30252	10	28531	9	27797	9	29126	9	31163	10	3022	1	29601	10	0	0	0	0	0	0	0	1	0
1268	59950	1998-01-07	180000	31/03/2011	2.0025	4656	11.0013	12.1007	63	0	0	0	1	0	0	0	4.14313	26912	9	29964	10	32203	10	30221	10	17425	6	20807	7	13688	5	10836	4	0	0	1	0	0	0	0	0	0
1269	104700	2004-08-04	115000	23/09/2011	0.0983763	2724	11.5589	11.6527	59	0	0	0	1	0	0	0	4.07754	20209	7	25590	8	21729	7	29320	9	25658	8	22564	7	5210	2	3817	2	0	0	1	0	0	0	0	0	0
1270	160000	31/07/2007	280000	30/07/2010	0.75	1095	11.9829	12.5425	69	0	0	1	0	0	0	0	4.23411	15387	5	31738	10	32795	10	20343	7	13622	5	18079	6	215	1	3475	2	0	0	0	0	1	0	0	0	0
1271	55000	16/06/1997	165000	25/01/2008	2	3875	10.9151	12.0137	67	0	0	0	1	0	0	0	4.20469	15511	5	31137	10	32812	10	13695	5	17534	6	15729	5	220	1	5669	2	0	0	0	0	1	0	0	0	0
1272	108000	24/08/2001	215000	18/06/2010	0.990741	3220	11.5899	12.2784	58	0	0	0	1	0	0	0	4.06044	11940	4	9323	3	7444	3	28721	9	14217	5	11613	4	26872	9	5214	2	0	0	0	0	0	0	0	0	1
1273	76995	2004-05-03	70000	31/08/2011	-0.0908501	2735	11.2515	11.1563	55	0	0	0	1	0	0	0	4.00733	5902	2	7882	3	5737	2	4234	2	9814	3	4463	2	28502	9	2037	1	0	0	0	1	0	0	0	0	0
1274	139950	16/07/2004	150000	30/01/2009	0.0718114	1659	11.849	11.9184	44	0	0	0	0	1	0	0	3.78419	18511	6	17250	6	13326	5	14843	5	17251	6	22739	7	23981	8	16395	5	0	0	0	1	0	0	0	0	0
1275	124500	25/01/2008	125000	16/09/2011	0.00401606	1330	11.7321	11.7361	60	0	0	0	1	0	0	0	4.09434	31165	10	31210	10	26316	9	32451	10	21888	7	19736	7	32312	10	27907	9	1	0	0	0	0	0	0	0	0
1276	41000	20/04/1999	85000	30/03/2009	1.07317	3632	10.6213	11.3504	51	0	0	0	0	1	0	0	3.93183	29013	9	27960	9	30519	10	24034	8	24681	8	25136	8	25768	8	12392	4	0	0	1	0	0	0	0	0	0
1277	42000	1996-12-07	110000	2009-02-03	1.61905	4616	10.6454	11.6082	76	0	0	1	0	0	0	0	4.33073	15387	5	31738	10	32795	10	20343	7	13622	5	18079	6	215	1	3475	2	0	0	0	0	1	0	0	0	0
1278	66500	2001-03-08	121500	28/01/2011	0.827068	3465	11.105	11.7077	73	0	0	1	0	0	0	0	4.29046	16710	6	13663	5	14932	5	13252	5	19798	7	17266	6	14777	5	17839	6	0	0	0	0	1	0	0	0	0
1279	127500	28/06/2004	105000	2011-07-10	-0.176471	2657	11.7559	11.5617	58	0	0	0	1	0	0	0	4.06044	31165	10	31210	10	26316	9	32451	10	21888	7	19736	7	32312	10	27907	9	1	0	0	0	0	0	0	0	0
1280	184500	2005-08-04	192500	2010-01-10	0.0433604	2002	12.1254	12.1679	51	0	0	0	0	1	0	0	3.93183	15809	5	24723	8	25882	8	28169	9	8281	3	3395	2	14516	5	3712	2	0	0	0	0	1	0	0	0	0
1281	59000	2001-01-10	120000	28/02/2008	1.0339	2341	10.9853	11.6952	58	0	0	0	1	0	0	0	4.06044	24094	8	26331	9	23606	8	30478	10	21715	7	19093	6	21214	7	5394	2	0	0	0	0	1	0	0	0	0
1282	177250	17/12/2007	250000	27/05/2009	0.410437	527	12.0853	12.4292	62	0	0	0	1	0	0	0	4.12713	9356	3	11530	4	13792	5	10022	4	5489	2	9651	3	16233	5	2778	1	0	0	1	0	0	0	0	0	0
1283	72000	2002-09-08	105000	29/01/2010	0.458333	2730	11.1844	11.5617	70	0	0	1	0	0	0	0	4.2485	16855	6	18522	6	18941	6	7973	3	15071	5	27839	9	7468	3	19431	6	0	0	0	0	0	1	0	0	0
1284	124000	31/10/2003	158500	24/05/2010	0.278226	2397	11.728	11.9735	59	0	0	0	1	0	0	0	4.07754	16893	6	14786	5	18599	6	22353	7	13659	5	6143	2	26045	8	12091	4	0	0	0	0	1	0	0	0	0
1285	146950	29/06/2007	124950	2011-10-06	-0.149711	1442	11.8978	11.7357	84	0	1	0	0	0	0	0	4.43082	21218	7	19302	6	20034	7	21758	7	20330	7	16148	5	24033	8	10380	4	0	0	1	0	0	0	0	0	0
1286	198458	30/06/2005	146000	27/09/2011	-0.264328	2280	12.1983	11.8914	82	0	1	0	0	0	0	0	4.40672	28053	9	27239	9	28319	9	27688	9	29777	10	14834	5	9961	4	29254	9	0	0	0	1	0	0	0	0	0
1287	130000	2007-06-02	120000	2010-12-01	-0.0769231	1071	11.7753	11.6952	81	0	1	0	0	0	0	0	4.39445	26149	8	21222	7	22652	7	24668	8	23760	8	22031	7	20810	7	23664	8	0	1	0	0	0	0	0	0	0
1288	44995	2006-08-05	52200	27/06/2008	0.160129	781	10.7143	10.8628	66	0	0	0	1	0	0	0	4.18965	850	1	1265	1	1524	1	58	1	878	1	8945	3	10206	4	9734	3	0	0	0	1	0	0	0	0	0
1289	280000	16/06/2006	295000	2008-10-04	0.0535714	664	12.5425	12.5947	43	0	0	0	0	1	0	0	3.7612	564	1	1845	1	1826	1	574	1	1516	1	547	1	4882	2	1944	1	0	0	0	1	0	0	0	0	0
1290	160000	2006-07-03	135000	25/07/2008	-0.15625	871	11.9829	11.813	74	0	0	1	0	0	0	0	4.30407	7462	3	16218	5	21403	7	13123	4	6600	3	1105	1	1414	1	2133	1	0	0	0	1	0	0	0	0	0
1291	37500	2001-04-05	105000	19/12/2008	1.8	2786	10.5321	11.5617	44	0	0	0	0	1	0	0	3.78419	7462	3	16218	5	21403	7	13123	4	6600	3	1105	1	1414	1	2133	1	0	0	0	1	0	0	0	0	0
1292	125000	25/10/2010	125000	13/05/2011	0	200	11.7361	11.7361	48	0	0	0	0	1	0	0	3.8712	23356	8	20983	7	22216	7	18551	6	26761	9	13762	5	31333	10	11759	4	0	0	0	0	1	0	0	0	0
1293	125000	15/02/2002	159000	26/08/2010	0.272	3114	11.7361	11.9767	43	0	0	0	0	1	0	0	3.7612	17032	6	18684	6	23462	8	11672	4	14508	5	12487	4	15686	5	8128	3	0	0	0	0	1	0	0	0	0
1294	178552	2006-08-02	67500	18/02/2011	-0.621959	1836	12.0926	11.1199	79	0	0	1	0	0	0	0	4.36945	7364	3	7110	3	7528	3	8089	3	1739	1	23085	8	25524	8	8480	3	0	1	0	0	0	0	0	0	0
1295	99995	27/02/2008	97000	22/10/2010	-0.0299515	968	11.5129	11.4825	81	0	1	0	0	0	0	0	4.39445	23153	8	19629	6	21260	7	16273	5	23083	8	20272	7	27104	9	16871	6	0	0	0	1	0	0	0	0	0
1296	69500	13/07/2000	192000	2011-02-02	1.76259	3856	11.1491	12.1653	60	0	0	0	1	0	0	0	4.09434	17270	6	14878	5	16346	5	7006	3	12555	4	29939	10	23946	8	26843	9	0	0	0	0	0	0	0	1	0
1297	63995	28/06/2007	57500	20/02/2012	-0.101492	1698	11.0666	10.9595	77	0	0	1	0	0	0	0	4.34381	18837	6	19506	6	19658	6	22561	7	5909	2	21327	7	22539	7	15724	5	0	1	0	0	0	0	0	0	0
1298	115000	20/02/2001	168000	18/03/2011	0.46087	3678	11.6527	12.0317	82	0	1	0	0	0	0	0	4.40672	29054	9	23620	8	27433	9	27084	9	29707	10	30501	10	20500	7	16319	5	0	0	0	0	0	0	0	1	0
1299	88500	18/12/2003	92500	2010-11-03	0.0451977	2275	11.3908	11.435	75	0	0	1	0	0	0	0	4.31749	13519	5	15271	5	12722	4	16887	6	20615	7	7294	3	26840	9	2439	1	0	0	0	0	0	0	0	0	1
1300	32000	28/07/1998	95000	24/01/2008	1.96875	3467	10.3735	11.4616	60	0	0	0	1	0	0	0	4.09434	3873	2	7522	3	10753	4	4287	2	2346	1	2372	1	3566	2	2125	1	0	0	0	1	0	0	0	0	0
1301	120000	22/03/2004	85000	20/08/2010	-0.291667	2342	11.6952	11.3504	52	0	0	0	0	1	0	0	3.95124	3873	2	7522	3	10753	4	4287	2	2346	1	2372	1	3566	2	2125	1	0	0	0	1	0	0	0	0	0
1302	190000	14/10/2004	162000	15/02/2008	-0.147368	1219	12.1548	11.9954	55	0	0	0	1	0	0	0	4.00733	17684	6	13574	5	15369	5	21919	7	13109	4	31026	10	30547	10	6646	3	1	0	0	0	0	0	0	0	0
1303	116500	23/05/2003	150000	2010-10-09	0.287554	2667	11.6656	11.9184	64	0	0	0	1	0	0	0	4.15888	19380	6	19087	6	25895	8	28686	9	24196	8	6170	2	30395	10	2341	1	0	0	1	0	0	0	0	0	0
1304	269995	2006-07-04	120000	15/07/2011	-0.555547	1925	12.5062	11.6952	65	0	0	0	1	0	0	0	4.17439	4478	2	8840	3	9295	3	7716	3	2912	1	515	1	15651	5	1211	1	0	0	1	0	0	0	0	0	0
1305	114500	22/06/2005	106000	28/01/2011	-0.0742358	2046	11.6483	11.5712	73	0	0	1	0	0	0	0	4.29046	24997	8	23274	8	23891	8	31461	10	20196	7	16364	5	30892	10	8639	3	0	1	0	0	0	0	0	0	0
1306	115000	20/02/2001	168000	18/03/2011	0.46087	3678	11.6527	12.0317	82	0	1	0	0	0	0	0	4.40672	29054	9	23620	8	27433	9	27084	9	29707	10	30501	10	20500	7	16319	5	0	0	0	0	0	0	0	1	0
1307	85995	26/07/2002	135000	28/05/2010	0.569859	2863	11.362	11.813	73	0	0	1	0	0	0	0	4.29046	25414	8	21576	7	20951	7	26860	9	15420	5	17412	6	32444	10	28162	9	0	0	1	0	0	0	0	0	0
1308	98950	13/11/2003	116000	14/08/2009	0.172309	2101	11.5024	11.6613	82	0	1	0	0	0	0	0	4.40672	23732	8	22561	7	24148	8	17991	6	20239	7	19793	7	23507	8	13736	5	0	0	1	0	0	0	0	0	0
1309	172500	22/12/2004	215000	23/03/2010	0.246377	1917	12.0582	12.2784	65	0	0	0	1	0	0	0	4.17439	24983	8	23530	8	25431	8	28757	9	11109	4	22023	7	23444	8	19184	6	0	1	0	0	0	0	0	0	0
1310	72000	22/08/2003	87000	2011-02-09	0.208333	2933	11.1844	11.3737	74	0	0	1	0	0	0	0	4.30407	5908	2	4412	2	5863	2	2692	1	6476	2	12713	4	14111	5	20095	7	0	0	0	0	1	0	0	0	0
1311	97000	2004-06-10	131500	27/04/2011	0.35567	2394	11.4825	11.7868	66	0	0	0	1	0	0	0	4.18965	25744	8	24693	8	28034	9	22148	7	24566	8	26689	9	8009	3	20027	7	0	0	0	1	0	0	0	0	0
1312	106000	2007-05-02	95000	2010-12-03	-0.103774	1131	11.5712	11.4616	68	0	0	0	1	0	0	0	4.21951	23021	8	26619	9	21378	7	9237	3	19652	6	29556	9	28259	9	14010	5	0	0	0	0	0	0	0	0	1
1313	48000	13/01/2006	45000	2011-11-04	-0.0625	1914	10.779	10.7144	77	0	0	1	0	0	0	0	4.34381	6015	2	6684	3	7843	3	4789	2	8676	3	13538	5	24229	8	396	1	0	0	0	0	1	0	0	0	0
1314	92000	30/06/2006	97000	2008-02-05	0.0543478	672	11.4295	11.4825	70	0	0	1	0	0	0	0	4.2485	15989	5	16130	5	16755	6	18886	6	12230	4	18149	6	27891	9	3492	2	0	0	0	0	1	0	0	0	0
1315	66000	20/09/1999	161500	2011-01-08	1.44697	4333	11.0974	11.9923	67	0	0	0	1	0	0	0	4.20469	20757	7	29349	9	27112	9	32809	10	8808	3	5002	2	30360	10	6536	2	0	1	0	0	0	0	0	0	0
1316	85000	22/11/2002	132000	17/01/2008	0.552941	1882	11.3504	11.7906	70	0	0	1	0	0	0	0	4.2485	31127	10	32614	10	32723	10	31781	10	21741	7	27386	9	18110	6	19422	6	1	0	0	0	0	0	0	0	0
1317	137000	17/02/2006	135000	30/04/2010	-0.0145985	1533	11.8277	11.813	82	0	1	0	0	0	0	0	4.40672	23459	8	24778	8	25130	8	22856	7	11697	4	28006	9	15956	5	14403	5	0	0	1	0	0	0	0	0	0
1318	197000	20/07/2005	150000	24/02/2010	-0.238579	1680	12.191	11.9184	58	0	0	0	1	0	0	0	4.06044	15219	5	14061	5	16381	5	7795	3	20788	7	18793	6	17062	6	9001	3	0	0	0	1	0	0	0	0	0
1319	54950	24/03/1995	123000	17/02/2011	1.2384	5809	10.9142	11.7199	67	0	0	0	1	0	0	0	4.20469	19515	6	14309	5	15387	5	20262	7	17979	6	27658	9	18887	6	18432	6	0	0	0	0	0	0	0	1	0
1320	165000	2004-06-08	158500	2011-09-06	-0.0393939	2498	12.0137	11.9735	48	0	0	0	0	1	0	0	3.8712	14082	5	15984	5	17270	6	20276	7	12888	4	7125	3	20377	7	3158	1	0	0	0	0	1	0	0	0	0
1321	87500	17/03/2006	75000	14/11/2011	-0.142857	2068	11.3794	11.2252	82	0	1	0	0	0	0	0	4.40672	26046	8	16947	6	23688	8	28828	9	28298	9	15207	5	22644	7	28834	9	0	0	0	1	0	0	0	0	0
1322	64000	28/08/2004	76000	23/08/2010	0.1875	2186	11.0666	11.2385	78	0	0	1	0	0	0	0	4.35671	6006	2	5704	2	5834	2	2489	1	3569	2	17475	6	22409	7	14460	5	0	0	0	0	0	1	0	0	0
1323	19500	21/12/1998	42500	2009-03-06	1.17949	3817	9.87817	10.6573	49	0	0	0	0	1	0	0	3.89182	7	1	200	1	64	1	445	1	97	1	3	1	23922	8	111	1	0	1	0	0	0	0	0	0	0
1324	94995	20/10/2000	120000	16/11/2010	0.263224	3679	11.4616	11.6952	80	0	0	1	0	0	0	0	4.38203	10848	4	9670	3	10237	4	27175	9	2255	1	10754	4	30302	10	12248	4	0	1	0	0	0	0	0	0	0
1325	17000	17/09/1999	62000	18/01/2008	2.64706	3045	9.74097	11.0349	61	0	0	0	1	0	0	0	4.11087	1232	1	1942	1	2198	1	641	1	6203	2	3085	1	17648	6	233	1	0	0	1	0	0	0	0	0	0
1326	44000	20/02/1998	94500	17/07/2009	1.14773	4165	10.6919	11.4564	60	0	0	0	1	0	0	0	4.09434	14310	5	13594	5	8210	3	31517	10	12897	4	31312	10	2609	1	28765	9	0	0	1	0	0	0	0	0	0
1327	106000	21/03/2003	120000	2010-02-07	0.132075	2660	11.5712	11.6952	77	0	0	1	0	0	0	0	4.34381	19694	6	22109	7	24335	8	11065	4	21699	7	12995	4	12565	4	13416	5	0	0	0	0	0	0	0	0	1
1328	59950	1997-01-07	250000	2009-01-10	3.17014	4475	11.0013	12.4292	72	0	0	1	0	0	0	0	4.27667	14792	5	29512	9	32169	10	8409	3	7828	3	4620	2	13712	5	3958	2	0	0	1	0	0	0	0	0	0
1329	119000	28/06/2002	150000	2011-11-03	0.260504	3178	11.6869	11.9184	47	0	0	0	0	1	0	0	3.85015	28706	9	28289	9	28140	9	32244	10	23811	8	25949	8	15147	5	14691	5	0	0	1	0	0	0	0	0	0
1330	176500	26/11/2004	178000	19/06/2009	0.00849858	1666	12.0811	12.0895	83	0	1	0	0	0	0	0	4.41884	18234	6	15890	5	18932	6	22465	7	23290	8	27492	9	2980	1	16421	5	0	0	0	0	0	0	0	1	0
1331	202995	14/06/2005	186000	22/01/2010	-0.0837213	1683	12.2209	12.1335	74	0	0	1	0	0	0	0	4.30407	30220	10	31311	10	28538	9	28168	9	23259	8	27493	9	19103	6	19683	6	0	0	1	0	0	0	0	0	0
1332	68224	28/02/2006	67000	24/11/2011	-0.0179409	2095	11.1306	11.1124	73	0	0	1	0	0	0	0	4.29046	4478	2	8840	3	9295	3	7716	3	2912	1	515	1	15651	5	1211	1	0	0	1	0	0	0	0	0	0
1333	88000	29/07/2002	115000	2012-04-01	0.306818	3446	11.3851	11.6527	63	0	0	0	1	0	0	0	4.14313	19780	7	22487	7	22425	7	27907	9	16775	6	10745	4	26719	9	3337	2	0	0	1	0	0	0	0	0	0
1334	49500	30/01/1998	174000	29/07/2008	2.51515	3833	10.8097	12.0668	60	0	0	0	1	0	0	0	4.09434	17481	6	17859	6	20236	7	15297	5	20968	7	9994	4	11262	4	11522	4	0	0	0	0	0	0	0	0	1
1335	59500	16/08/2002	102000	28/09/2009	0.714286	2600	10.9937	11.5327	61	0	0	0	1	0	0	0	4.11087	22713	7	21157	7	19660	6	19300	6	15105	5	16440	6	31673	10	21645	7	1	0	0	0	0	0	0	0	0
1336	57500	29/05/1998	198000	28/02/2011	2.44348	4658	10.9595	12.196	69	0	0	1	0	0	0	0	4.23411	21147	7	17255	6	26794	9	14674	5	19866	7	14872	5	10345	4	30088	10	0	0	0	0	0	0	0	1	0
1337	77250	29/06/2001	150000	13/08/2010	0.941748	3332	11.2548	11.9184	52	0	0	0	0	1	0	0	3.95124	15387	5	31738	10	32795	10	20343	7	13622	5	18079	6	215	1	3475	2	0	0	0	0	1	0	0	0	0
1338	300000	2009-04-09	380000	18/02/2011	0.266667	532	12.6115	12.8479	49	0	0	0	0	1	0	0	3.89182	13437	5	22050	7	25623	8	29019	9	12298	4	929	1	14366	5	1779	1	0	0	0	0	0	0	0	0	1
1339	76500	15/12/2000	135000	2011-05-01	0.764706	3673	11.245	11.813	76	0	0	1	0	0	0	0	4.33073	13689	5	10961	4	12067	4	10461	4	18266	6	23095	8	15750	5	9683	3	0	0	0	0	1	0	0	0	0
1340	102500	2006-12-05	100000	28/10/2011	-0.0243902	1995	11.5376	11.5129	43	0	0	0	0	1	0	0	3.7612	13221	5	12123	4	15146	5	23702	8	11097	4	7281	3	9319	3	10897	4	0	0	0	0	1	0	0	0	0
1341	82650	27/08/1999	138000	28/05/2010	0.669691	3927	11.3224	11.835	68	0	0	0	1	0	0	0	4.21951	9788	3	7480	3	6532	2	11992	4	11517	4	6959	3	28460	9	15511	5	0	0	0	0	1	0	0	0	0
1342	106950	14/05/2002	125000	2008-08-05	0.16877	2186	11.5801	11.7361	81	0	1	0	0	0	0	0	4.39445	24637	8	30761	10	29546	9	20785	7	28982	9	22167	7	5449	2	10114	4	0	0	0	1	0	0	0	0	0
1343	159995	16/03/2009	185000	18/06/2010	0.156286	459	11.9829	12.1281	41	0	0	0	0	1	0	0	3.71357	8384	3	16041	5	20380	7	22885	7	2703	1	3437	2	5100	2	997	1	0	0	0	0	1	0	0	0	0
1344	112950	16/03/2007	82000	27/11/2009	-0.274015	987	11.6347	11.3145	80	0	0	1	0	0	0	0	4.38203	5770	2	5794	2	4381	2	2819	1	5120	2	6446	2	28844	9	21610	7	0	0	1	0	0	0	0	0	0
1345	46500	20/06/2003	72000	23/01/2009	0.548387	2044	10.7472	11.1844	62	0	0	0	1	0	0	0	4.12713	10980	4	10475	4	7956	3	9537	3	11040	4	14126	5	17265	6	14600	5	0	0	0	1	0	0	0	0	0
1346	51950	22/03/2002	80500	22/08/2008	0.549567	2345	10.858	11.296	47	0	0	0	0	1	0	0	3.85015	18679	6	20743	7	17464	6	25822	8	13791	5	14814	5	16453	6	8087	3	0	0	0	0	1	0	0	0	0
1347	129000	18/03/2005	135000	2011-08-07	0.0465116	2303	11.7676	11.813	71	0	0	1	0	0	0	0	4.26268	19680	6	23790	8	21048	7	18747	6	24783	8	6722	3	19729	7	7357	3	0	0	1	0	0	0	0	0	0
1348	59500	16/08/2002	102000	28/09/2009	0.714286	2600	10.9937	11.5327	61	0	0	0	1	0	0	0	4.11087	22713	7	21157	7	19660	6	19300	6	15105	5	16440	6	31673	10	21645	7	1	0	0	0	0	0	0	0	0
1349	119000	16/10/2006	107000	18/11/2011	-0.10084	1859	11.6869	11.5806	68	0	0	0	1	0	0	0	4.21951	15989	5	16130	5	16755	6	18886	6	12230	4	18149	6	27891	9	3492	2	0	0	0	0	1	0	0	0	0
1350	70000	2006-04-10	90000	25/09/2009	0.285714	1087	11.1563	11.4076	68	0	0	0	1	0	0	0	4.21951	15989	5	16130	5	16755	6	18886	6	12230	4	18149	6	27891	9	3492	2	0	0	0	0	1	0	0	0	0
1351	44995	2006-08-05	52200	27/06/2008	0.160129	781	10.7143	10.8628	66	0	0	0	1	0	0	0	4.18965	850	1	1265	1	1524	1	58	1	878	1	8945	3	10206	4	9734	3	0	0	0	1	0	0	0	0	0
1352	158000	2007-06-11	136000	21/10/2009	-0.139241	715	11.9704	11.8204	64	0	0	0	1	0	0	0	4.15888	28274	9	28226	9	31824	10	18555	6	24800	8	30851	10	7630	3	31742	10	0	0	0	0	0	1	0	0	0
1353	25000	31/10/2003	42000	16/07/2010	0.68	2450	10.1266	10.6454	52	0	0	0	0	1	0	0	3.95124	4857	2	3834	2	4122	2	9682	3	2617	1	8732	3	22044	7	7171	3	1	0	0	0	0	0	0	0	0
1354	81000	2005-01-02	78000	16/10/2009	-0.037037	1718	11.3022	11.2645	68	0	0	0	1	0	0	0	4.21951	26804	9	25235	8	29398	9	19796	7	25583	8	19342	6	10910	4	28278	9	0	0	0	0	1	0	0	0	0
1355	218000	22/10/2004	192000	2011-11-04	-0.119266	2362	12.2923	12.1653	39	0	0	0	0	1	0	0	3.66356	2549	1	4028	2	5696	2	3139	1	3945	2	2933	1	11320	4	123	1	0	0	0	1	0	0	0	0	0
1356	68000	1997-10-02	177500	21/05/2010	1.61029	4848	11.1273	12.0867	58	0	0	0	1	0	0	0	4.06044	32756	10	30947	10	30062	10	32301	10	30680	10	31335	10	28030	9	31738	10	0	0	0	1	0	0	0	0	0
1357	80000	2004-02-02	75000	28/11/2011	-0.0625	2856	11.2898	11.2252	62	0	0	0	1	0	0	0	4.12713	20305	7	19686	6	18787	6	17375	6	14968	5	12927	4	22663	7	21893	7	0	0	0	0	1	0	0	0	0
1358	162500	14/05/2007	156000	25/05/2010	-0.04	1107	11.9984	11.9576	64	0	0	0	1	0	0	0	4.15888	28996	9	27719	9	30685	10	31452	10	30819	10	22128	7	10415	4	16998	6	0	0	0	0	1	0	0	0	0
1359	630000	28/05/1999	1400000	2009-07-04	1.22222	3602	13.3535	14.152	52	0	0	0	0	1	0	0	3.95124	19810	7	31555	10	31016	10	32430	10	31849	10	19328	6	7039	3	94	1	0	0	0	0	0	0	1	0	0
1360	172000	17/03/2006	170000	26/08/2011	-0.0116279	1988	12.0552	12.0436	77	0	0	1	0	0	0	0	4.34381	31399	10	32486	10	32832	10	24525	8	32123	10	26528	9	18873	6	18179	6	0	0	0	0	0	0	0	1	0
1361	172000	17/03/2006	170000	26/08/2011	-0.0116279	1988	12.0552	12.0436	77	0	0	1	0	0	0	0	4.34381	31399	10	32486	10	32832	10	24525	8	32123	10	26528	9	18873	6	18179	6	0	0	0	0	0	0	0	1	0
1362	110000	22/11/2000	220000	19/08/2011	1	3922	11.6082	12.3014	63	0	0	0	1	0	0	0	4.14313	10297	4	13026	4	17998	6	2323	1	12413	4	13591	5	2511	1	25896	8	0	0	0	0	0	0	0	1	0
1363	128950	20/05/2005	118500	2009-02-06	-0.0810392	1474	11.7672	11.6827	85	0	1	0	0	0	0	0	4.44265	30707	10	31259	10	29992	10	29785	10	27054	9	19583	6	22893	7	19153	6	0	0	1	0	0	0	0	0	0
1364	220000	2005-10-05	230000	19/02/2009	0.0454545	1381	12.3014	12.3458	80	0	0	1	0	0	0	0	4.38203	28503	9	29565	10	32370	10	30212	10	27382	9	22796	7	13035	4	10168	4	0	0	0	0	0	0	0	0	1
1365	85000	2001-10-08	140000	30/04/2008	0.647059	2455	11.3504	11.8494	78	0	0	1	0	0	0	0	4.35671	9608	3	9659	3	10321	4	16583	6	7745	3	4959	2	16947	6	6195	2	0	0	1	0	0	0	0	0	0
1366	120000	2004-11-06	133000	2011-12-08	0.108333	2618	11.6952	11.7981	68	0	0	0	1	0	0	0	4.21951	21570	7	18944	6	24164	8	9054	3	17624	6	19076	6	26313	9	26783	9	0	0	0	0	0	0	0	1	0
1367	46500	20/06/2003	72000	23/01/2009	0.548387	2044	10.7472	11.1844	62	0	0	0	1	0	0	0	4.12713	10980	4	10475	4	7956	3	9537	3	11040	4	14126	5	17265	6	14600	5	0	0	0	1	0	0	0	0	0
1368	61500	28/03/2003	82000	2009-05-06	0.333333	2261	11.0268	11.3145	57	0	0	0	1	0	0	0	4.04305	20722	7	26035	8	29108	9	5591	2	19535	6	27389	9	10990	4	15412	5	0	0	0	0	1	0	0	0	0
1369	146500	2004-10-01	173000	2011-11-02	0.180887	2589	11.8948	12.061	76	0	0	1	0	0	0	0	4.33073	25590	8	26863	9	28717	9	24388	8	28755	9	25929	8	3642	2	21775	7	0	0	0	0	0	1	0	0	0
1370	115015	20/05/2004	156000	14/12/2009	0.356345	2034	11.6528	11.9576	65	0	0	0	1	0	0	0	4.17439	10212	4	10143	4	10961	4	14187	5	6757	3	5377	2	17394	6	11043	4	0	0	1	0	0	0	0	0	0
1371	116000	2004-02-04	110000	17/09/2010	-0.0517241	2359	11.6613	11.6082	53	0	0	0	0	1	0	0	3.97029	20936	7	21802	7	22849	7	22967	7	19222	6	12281	4	16427	6	9492	3	0	0	0	0	1	0	0	0	0
1372	112000	2004-08-11	130000	2008-04-02	0.160714	1183	11.6263	11.7753	52	0	0	0	0	1	0	0	3.95124	2604	1	3672	2	3986	2	3574	2	1463	1	1586	1	31606	10	2575	1	0	1	0	0	0	0	0	0	0
1373	149950	17/04/2008	150000	25/10/2010	0.000333444	921	11.9181	11.9184	82	0	1	0	0	0	0	0	4.40672	3987	2	4041	2	3736	2	2952	1	3342	2	12486	4	3962	2	27322	9	0	1	0	0	0	0	0	0	0
1374	76000	19/05/2010	65450	16/05/2011	-0.138816	362	11.2385	11.089	65	0	0	0	1	0	0	0	4.17439	12120	4	10956	4	7478	3	12672	4	7822	3	20711	7	28008	9	16985	6	0	1	0	0	0	0	0	0	0
1375	49500	30/09/1998	125000	19/04/2011	1.52525	4584	10.8097	11.7361	49	0	0	0	0	1	0	0	3.89182	9653	3	14578	5	18844	6	4139	2	9969	4	13102	4	4080	2	4233	2	0	0	0	0	0	0	0	1	0
1376	116875	2005-02-02	120000	28/10/2011	0.026738	2459	11.6689	11.6952	74	0	0	1	0	0	0	0	4.30407	16257	5	15938	5	16126	5	12763	4	10607	4	15728	5	28603	9	11691	4	0	0	1	0	0	0	0	0	0
1377	85000	2001-10-08	140000	30/04/2008	0.647059	2455	11.3504	11.8494	78	0	0	1	0	0	0	0	4.35671	9608	3	9659	3	10321	4	16583	6	7745	3	4959	2	16947	6	6195	2	0	0	1	0	0	0	0	0	0
1378	146000	2004-05-03	140000	2012-06-01	-0.0410959	2863	11.8914	11.8494	77	0	0	1	0	0	0	0	4.34381	24750	8	20017	7	22255	7	24906	8	26846	9	15227	5	18854	6	22282	7	0	0	0	0	0	0	1	0	0
1379	45000	1998-11-09	113000	2008-04-04	1.51111	3493	10.7144	11.6351	67	0	0	0	1	0	0	0	4.20469	3763	2	4122	2	2971	1	5641	2	1602	1	6901	3	22005	7	10124	4	0	1	0	0	0	0	0	0	0
1380	76000	19/05/2010	65450	16/05/2011	-0.138816	362	11.2385	11.089	65	0	0	0	1	0	0	0	4.17439	12120	4	10956	4	7478	3	12672	4	7822	3	20711	7	28008	9	16985	6	0	1	0	0	0	0	0	0	0
1381	160000	16/02/1999	380000	14/03/2008	1.375	3314	11.9829	12.8479	70	0	0	1	0	0	0	0	4.2485	26818	9	27078	9	29865	10	29480	9	21136	7	18207	6	15343	5	12918	4	0	0	1	0	0	0	0	0	0
1382	37950	17/06/2002	63250	28/06/2011	0.666667	3298	10.544	11.0549	49	0	0	0	0	1	0	0	3.89182	1005	1	1855	1	861	1	8263	3	2235	1	1264	1	16080	5	185	1	0	0	1	0	0	0	0	0	0
1383	960000	2004-01-03	1515000	2009-01-09	0.578125	2010	13.7747	14.2309	77	0	0	1	0	0	0	0	4.34381	19810	7	31555	10	31016	10	32430	10	31849	10	19328	6	7039	3	94	1	0	0	0	0	0	0	1	0	0
1384	134450	27/03/2009	127000	2010-01-07	-0.0554109	461	11.8089	11.7519	81	0	1	0	0	0	0	0	4.39445	13995	5	14560	5	12535	4	20688	7	5322	2	14711	5	22053	7	13252	5	0	1	0	0	0	0	0	0	0
1385	64000	16/05/2005	60000	2010-12-02	-0.0625	1733	11.0666	11.0021	52	0	0	0	0	1	0	0	3.95124	13778	5	16573	6	13654	5	17119	6	10151	4	13903	5	23360	8	3454	2	0	0	1	0	0	0	0	0	0
1386	56000	2008-04-04	65000	28/10/2011	0.160714	1302	10.9331	11.0821	51	0	0	0	0	1	0	0	3.93183	8923	3	8235	3	8193	3	5331	2	4975	2	16894	6	31973	10	12713	4	0	0	1	0	0	0	0	0	0
1387	145000	28/05/2004	130500	2009-06-11	-0.1	1988	11.8845	11.7791	26	0	0	0	0	0	1	0	3.2581	11576	4	14661	5	12799	4	7541	3	11938	4	25324	8	7307	3	5429	2	0	0	0	1	0	0	0	0	0
1388	146000	29/06/2007	142000	30/07/2010	-0.0273973	1127	11.8914	11.8636	67	0	0	0	1	0	0	0	4.20469	11322	4	11350	4	9003	3	7914	3	8239	3	16597	6	19481	6	17736	6	0	0	0	0	1	0	0	0	0
1389	64000	16/05/2005	60000	2010-12-02	-0.0625	1733	11.0666	11.0021	52	0	0	0	0	1	0	0	3.95124	13778	5	16573	6	13654	5	17119	6	10151	4	13903	5	23360	8	3454	2	0	0	1	0	0	0	0	0	0
1390	157500	2004-02-07	169950	2008-02-12	0.0790476	1614	11.9672	12.0433	65	0	0	0	1	0	0	0	4.17439	19515	6	14309	5	15387	5	20262	7	17979	6	27658	9	18887	6	18432	6	0	0	0	0	0	0	0	1	0
1391	85000	22/09/2005	128500	22/12/2010	0.511765	1917	11.3504	11.7637	66	0	0	0	1	0	0	0	4.18965	20248	7	27487	9	22663	7	14369	5	16009	5	24915	8	18017	6	4530	2	0	1	0	0	0	0	0	0	0
1392	54950	24/03/1995	123000	17/02/2011	1.2384	5809	10.9142	11.7199	67	0	0	0	1	0	0	0	4.20469	19515	6	14309	5	15387	5	20262	7	17979	6	27658	9	18887	6	18432	6	0	0	0	0	0	0	0	1	0
1393	127000	17/12/2004	122000	19/08/2011	-0.0393701	2436	11.7519	11.7118	79	0	0	1	0	0	0	0	4.36945	7961	3	9841	3	10054	4	22570	7	3571	2	1840	1	19297	6	4905	2	0	1	0	0	0	0	0	0	0
1394	124995	2007-07-12	108000	21/03/2011	-0.135965	1200	11.736	11.5899	66	0	0	0	1	0	0	0	4.18965	22374	7	22209	7	25414	8	27980	9	18535	6	9928	4	14638	5	14061	5	0	0	0	0	1	0	0	0	0
1395	38000	22/01/1999	112500	2008-12-06	1.96053	3429	10.5453	11.6307	71	0	0	1	0	0	0	0	4.26268	8970	3	7137	3	10235	4	5662	2	18104	6	4982	2	19842	7	8526	3	0	0	0	0	0	0	0	1	0
1396	143000	29/11/2002	156000	26/10/2009	0.0909091	2523	11.8706	11.9576	70	0	0	1	0	0	0	0	4.2485	23416	8	23437	8	25217	8	25489	8	22859	7	15987	5	23203	8	6139	2	0	0	1	0	0	0	0	0	0
1397	94950	13/04/2006	84000	27/09/2011	-0.115324	1993	11.4611	11.3386	60	0	0	0	1	0	0	0	4.09434	19186	6	22441	7	21658	7	17521	6	8163	3	26699	9	16554	6	10448	4	0	1	0	0	0	0	0	0	0
1398	75000	2004-08-10	84000	30/09/2011	0.12	2548	11.2252	11.3386	48	0	0	0	0	1	0	0	3.8712	13744	5	11325	4	10276	4	13330	5	17153	6	12910	4	13504	5	22152	7	0	0	1	0	0	0	0	0	0
1399	230000	2008-09-04	273173	23/12/2010	0.187709	988	12.3458	12.5179	75	0	0	1	0	0	0	0	4.31749	25590	8	26863	9	28717	9	24388	8	28755	9	25929	8	3642	2	21775	7	0	0	0	0	0	1	0	0	0
1400	127500	27/04/2007	98500	2010-03-09	-0.227451	1225	11.7559	11.4978	84	0	1	0	0	0	0	0	4.43082	1239	1	3306	2	1264	1	3835	2	487	1	2145	1	13032	4	2450	1	0	0	0	0	0	0	0	0	1
1401	38450	14/09/2001	63800	2009-03-04	0.659298	2758	10.5571	11.0635	61	0	0	0	1	0	0	0	4.11087	15209	5	16644	6	21019	7	20289	7	13884	5	3321	2	21292	7	6247	2	0	0	0	0	1	0	0	0	0
1402	48750	1999-08-10	125000	19/02/2010	1.5641	3787	10.7945	11.7361	39	0	0	0	0	1	0	0	3.66356	10971	4	10839	4	11514	4	7875	3	12379	4	7682	3	29007	9	6581	3	0	0	0	0	0	0	0	1	0
1403	325000	29/03/2007	339000	29/07/2009	0.0430769	853	12.6916	12.7338	69	0	0	1	0	0	0	0	4.23411	12665	4	15704	5	19600	6	28370	9	29138	9	1754	1	7719	3	1496	1	0	0	0	0	0	0	1	0	0
1404	125000	22/09/2005	89000	22/10/2010	-0.288	1856	11.7361	11.3964	63	0	0	0	1	0	0	0	4.14313	10221	4	8598	3	6585	3	11797	4	8320	3	17404	6	23209	8	12711	4	0	0	1	0	0	0	0	0	0
1405	235000	2005-10-06	280000	27/11/2009	0.191489	1631	12.3673	12.5425	44	0	0	0	0	1	0	0	3.78419	16320	5	12507	4	16075	5	25161	8	16990	6	13742	5	9139	3	14817	5	0	0	0	0	0	0	1	0	0
1406	132995	22/09/2006	85000	27/01/2012	-0.360878	1953	11.7981	11.3504	85	0	1	0	0	0	0	0	4.44265	7093	3	9137	3	5124	2	6714	3	4486	2	9298	3	15591	5	13001	4	0	0	1	0	0	0	0	0	0
1407	39000	30/03/2001	78500	2009-12-06	1.01282	2996	10.5713	11.2709	65	0	0	0	1	0	0	0	4.17439	22640	7	22988	7	18169	6	25889	8	11133	4	19089	6	25920	8	22281	7	0	1	0	0	0	0	0	0	0
1408	960000	2004-01-03	1515000	2009-01-09	0.578125	2010	13.7747	14.2309	77	0	0	1	0	0	0	0	4.34381	19810	7	31555	10	31016	10	32430	10	31849	10	19328	6	7039	3	94	1	0	0	0	0	0	0	1	0	0
1409	60000	21/02/2001	94000	21/10/2011	0.566667	3894	11.0021	11.4511	72	0	0	1	0	0	0	0	4.27667	25830	8	19843	7	28763	9	14988	5	24040	8	27214	9	22434	7	21199	7	0	0	0	0	0	1	0	0	0
1410	145000	28/05/2004	130500	2009-06-11	-0.1	1988	11.8845	11.7791	26	0	0	0	0	0	1	0	3.2581	11576	4	14661	5	12799	4	7541	3	11938	4	25324	8	7307	3	5429	2	0	0	0	1	0	0	0	0	0
1411	48000	31/03/2005	57000	2008-01-02	0.1875	1037	10.779	10.9508	65	0	0	0	1	0	0	0	4.17439	1232	1	1942	1	2198	1	641	1	6203	2	3085	1	17648	6	233	1	0	0	1	0	0	0	0	0	0
1412	43000	20/07/2001	55000	21/10/2011	0.27907	3745	10.669	10.9151	44	0	0	0	0	1	0	0	3.78419	5257	2	4916	2	3955	2	5205	2	5737	2	3653	2	32465	10	10387	4	0	0	1	0	0	0	0	0	0
1413	400000	21/05/2004	510000	2010-12-05	0.275	2182	12.8992	13.1422	77	0	0	1	0	0	0	0	4.34381	12809	4	10594	4	23155	8	28638	9	17470	6	3640	2	10769	4	2447	1	0	0	0	0	0	0	1	0	0
1414	33950	19/12/1997	65000	22/05/2009	0.91458	4172	10.4326	11.0821	74	0	0	1	0	0	0	0	4.30407	24655	8	24237	8	19577	6	19686	6	18218	6	21686	7	21249	7	28429	9	0	0	1	0	0	0	0	0	0
1415	69000	1999-02-06	158000	19/11/2010	1.28986	4188	11.1419	11.9704	40	0	0	0	0	1	0	0	3.68888	32643	10	32074	10	29386	9	31260	10	25700	8	32669	10	30656	10	29991	10	0	0	0	0	1	0	0	0	0
1416	98000	28/11/2005	103000	25/09/2009	0.0510204	1397	11.4927	11.5425	29	0	0	0	0	0	1	0	3.3673	32365	10	29933	10	28363	9	27976	9	29061	9	32118	10	28105	9	31211	10	0	0	0	1	0	0	0	0	0
1417	90500	2004-05-11	89000	30/04/2010	-0.0165746	2002	11.4131	11.3964	60	0	0	0	1	0	0	0	4.09434	11690	4	14172	5	8125	3	18202	6	8587	3	6843	3	29668	10	7834	3	0	1	0	0	0	0	0	0	0
1418	41000	22/12/1997	108500	27/06/2011	1.64634	4935	10.6213	11.5945	57	0	0	0	1	0	0	0	4.04305	6359	2	8438	3	4309	2	9647	3	8548	3	8178	3	26233	8	1259	1	0	0	0	0	0	0	0	1	0
1419	960000	2004-01-03	1515000	2009-01-09	0.578125	2010	13.7747	14.2309	77	0	0	1	0	0	0	0	4.34381	19810	7	31555	10	31016	10	32430	10	31849	10	19328	6	7039	3	94	1	0	0	0	0	0	0	1	0	0
1420	98000	28/11/2005	103000	25/09/2009	0.0510204	1397	11.4927	11.5425	29	0	0	0	0	0	1	0	3.3673	32365	10	29933	10	28363	9	27976	9	29061	9	32118	10	28105	9	31211	10	0	0	0	1	0	0	0	0	0
1421	57050	2002-04-10	115000	30/04/2008	1.01578	2035	10.9517	11.6527	58	0	0	0	1	0	0	0	4.06044	22666	7	23589	8	19929	7	15576	5	13306	5	19303	6	26342	9	26578	9	0	0	1	0	0	0	0	0	0
1422	203950	29/09/2006	135000	15/01/2010	-0.338073	1204	12.2256	11.813	70	0	0	1	0	0	0	0	4.2485	22630	7	19496	6	20439	7	28840	9	12968	4	25675	8	32797	10	9943	4	0	1	0	0	0	0	0	0	0
1423	40000	22/12/1999	124000	18/04/2008	2.1	3040	10.5966	11.728	56	0	0	0	1	0	0	0	4.02535	13934	5	12163	4	10670	4	10748	4	11629	4	23871	8	32637	10	10210	4	0	0	1	0	0	0	0	0	0
1424	135000	2005-12-12	135000	2009-08-06	0	1274	11.813	11.813	66	0	0	0	1	0	0	0	4.18965	28981	9	26648	9	29625	10	25273	8	23144	8	28269	9	30705	10	11254	4	0	0	1	0	0	0	0	0	0
1425	64950	25/08/2000	132550	22/03/2011	1.0408	3861	11.0814	11.7947	49	0	0	0	0	1	0	0	3.89182	14322	5	15570	5	16549	6	17443	6	9627	3	7296	3	27424	9	6081	2	0	0	1	0	0	0	0	0	0
1426	165000	1998-04-12	302500	17/07/2009	0.833333	3878	12.0137	12.6198	47	0	0	0	0	1	0	0	3.85015	19299	6	13763	5	15984	5	10482	4	26575	9	15661	5	28689	9	28197	9	0	0	0	0	0	0	0	1	0
1427	27000	31/07/1996	58000	2010-06-05	1.14815	5027	10.2036	10.9682	12	0	0	0	0	0	0	1	2.48491	10090	4	10050	4	11156	4	3779	2	11750	4	18109	6	26152	8	5643	2	0	0	0	0	1	0	0	0	0
1428	80500	15/12/2006	68250	22/11/2011	-0.152174	1803	11.296	11.1309	70	0	0	1	0	0	0	0	4.2485	8672	3	7622	3	8787	3	10062	4	3940	2	10255	4	32634	10	8748	3	0	1	0	0	0	0	0	0	0
1429	465000	30/04/1998	770000	21/04/2009	0.655914	4009	13.0498	13.5541	59	0	0	0	1	0	0	0	4.07754	27049	9	22394	7	31399	10	31890	10	32600	10	29014	9	3383	2	25085	8	0	0	0	0	0	0	0	1	0
1430	60000	31/01/1996	245000	31/10/2011	3.08333	5752	11.0021	12.409	62	0	0	0	1	0	0	0	4.12713	23863	8	23847	8	25732	8	23623	8	21278	7	21254	7	21503	7	6790	3	0	0	1	0	0	0	0	0	0
1431	85000	2001-10-08	140000	30/04/2008	0.647059	2455	11.3504	11.8494	78	0	0	1	0	0	0	0	4.35671	9608	3	9659	3	10321	4	16583	6	7745	3	4959	2	16947	6	6195	2	0	0	1	0	0	0	0	0	0
1432	87000	26/06/2006	85000	25/06/2010	-0.0229885	1460	11.3737	11.3504	65	0	0	0	1	0	0	0	4.17439	24709	8	25541	8	20378	7	27675	9	11704	4	32420	10	12773	4	29480	9	1	0	0	0	0	0	0	0	0
1433	374995	27/04/2007	385000	2011-09-11	0.0266804	1657	12.8347	12.861	78	0	0	1	0	0	0	0	4.35671	22533	7	23137	8	28829	9	27079	9	25800	8	6484	2	18753	6	7490	3	0	0	0	0	0	0	1	0	0
1434	127000	14/03/2006	170000	2010-07-10	0.338583	1668	11.7519	12.0436	76	0	0	1	0	0	0	0	4.33073	29048	9	26434	9	21369	7	20731	7	27814	9	30195	10	27808	9	27452	9	0	0	0	0	0	1	0	0	0
1435	220000	2008-08-08	220000	28/01/2011	0	903	12.3014	12.3014	72	0	0	1	0	0	0	0	4.27667	20125	7	17837	6	24103	8	25150	8	17219	6	17532	6	8505	3	13002	4	0	0	0	0	0	0	1	0	0
1436	168500	2004-07-09	173000	29/09/2010	0.0267062	2213	12.0347	12.061	70	0	0	1	0	0	0	0	4.2485	30852	10	27927	9	28607	9	31023	10	28514	9	28581	9	29378	9	14173	5	0	1	0	0	0	0	0	0	0
1437	145000	26/08/2005	144000	2009-10-12	-0.00689655	1567	11.8845	11.8776	79	0	0	1	0	0	0	0	4.36945	13867	5	17240	6	21796	7	16828	6	20584	7	5882	2	5558	2	3810	2	0	0	0	0	0	1	0	0	0
1438	25000	31/10/2003	42000	16/07/2010	0.68	2450	10.1266	10.6454	52	0	0	0	0	1	0	0	3.95124	4857	2	3834	2	4122	2	9682	3	2617	1	8732	3	22044	7	7171	3	1	0	0	0	0	0	0	0	0
1439	178995	22/06/2001	245000	2009-11-12	0.368753	3094	12.0951	12.409	77	0	0	1	0	0	0	0	4.34381	16716	6	13817	5	13466	5	15428	5	17270	6	21301	7	8398	3	30972	10	0	0	0	0	0	0	0	1	0
1440	184000	2006-08-09	195000	26/11/2010	0.0597826	1540	12.1227	12.1808	44	0	0	0	0	1	0	0	3.78419	15957	5	15449	5	21715	7	9273	3	16203	5	14101	5	4717	2	29166	9	0	0	0	0	0	1	0	0	0
1441	84500	31/10/2000	170000	2010-09-09	1.01183	3600	11.3445	12.0436	41	0	0	0	0	1	0	0	3.71357	17884	6	17630	6	25692	8	8829	3	20114	7	15753	5	6411	2	21242	7	0	0	0	0	0	1	0	0	0
1442	106000	23/08/2006	135000	15/10/2008	0.273585	784	11.5712	11.813	71	0	0	1	0	0	0	0	4.26268	3672	2	7194	3	7812	3	5797	2	3303	2	667	1	6774	3	2092	1	0	0	0	1	0	0	0	0	0
1443	47000	22/08/1997	101000	23/11/2009	1.14894	4476	10.7579	11.5229	66	0	0	0	1	0	0	0	4.18965	15989	5	16130	5	16755	6	18886	6	12230	4	18149	6	27891	9	3492	2	0	0	0	0	1	0	0	0	0
1444	46500	20/06/2003	72000	23/01/2009	0.548387	2044	10.7472	11.1844	62	0	0	0	1	0	0	0	4.12713	10980	4	10475	4	7956	3	9537	3	11040	4	14126	5	17265	6	14600	5	0	0	0	1	0	0	0	0	0
1445	135000	20/10/2006	132000	19/04/2011	-0.0222222	1642	11.813	11.7906	67	0	0	0	1	0	0	0	4.20469	29873	10	30922	10	31067	10	31871	10	29633	10	24652	8	12218	4	14383	5	0	0	1	0	0	0	0	0	0
1446	48750	1999-08-10	125000	19/02/2010	1.5641	3787	10.7945	11.7361	39	0	0	0	0	1	0	0	3.66356	10971	4	10839	4	11514	4	7875	3	12379	4	7682	3	29007	9	6581	3	0	0	0	0	0	0	0	1	0
1447	165000	2007-07-12	135000	16/12/2010	-0.181818	1105	12.0137	11.813	55	0	0	0	1	0	0	0	4.00733	16626	6	12041	4	13477	5	13560	5	16508	6	25430	8	32464	10	11432	4	0	0	1	0	0	0	0	0	0
1448	113500	31/10/2005	122000	19/12/2011	0.0748899	2240	11.6396	11.7118	67	0	0	0	1	0	0	0	4.20469	24364	8	20780	7	21548	7	10941	4	24280	8	31216	10	27445	9	23959	8	0	0	0	0	1	0	0	0	0
1449	184950	2006-07-09	224950	15/02/2008	0.216275	526	12.1278	12.3236	67	0	0	0	1	0	0	0	4.20469	29506	9	27933	9	29144	9	22528	7	30834	10	23252	8	20053	7	18909	6	0	0	0	0	0	0	0	1	0
1450	77000	2004-10-05	94000	14/08/2009	0.220779	1922	11.2516	11.4511	40	0	0	0	0	1	0	0	3.68888	21778	7	24137	8	21549	7	20963	7	15463	5	9024	3	31933	10	13335	5	0	1	0	0	0	0	0	0	0
1451	85000	2001-10-08	140000	30/04/2008	0.647059	2455	11.3504	11.8494	78	0	0	1	0	0	0	0	4.35671	9608	3	9659	3	10321	4	16583	6	7745	3	4959	2	16947	6	6195	2	0	0	1	0	0	0	0	0	0
1452	43000	20/07/2001	55000	21/10/2011	0.27907	3745	10.669	10.9151	44	0	0	0	0	1	0	0	3.78419	5257	2	4916	2	3955	2	5205	2	5737	2	3653	2	32465	10	10387	4	0	0	1	0	0	0	0	0	0
1453	169950	2007-01-03	155000	2011-11-03	-0.087967	1471	12.0433	11.9512	53	0	0	0	0	1	0	0	3.97029	32025	10	30558	10	28453	9	28045	9	25503	8	30430	10	28057	9	29149	9	0	1	0	0	0	0	0	0	0
1454	61500	28/03/2003	82000	2009-05-06	0.333333	2261	11.0268	11.3145	57	0	0	0	1	0	0	0	4.04305	20722	7	26035	8	29108	9	5591	2	19535	6	27389	9	10990	4	15412	5	0	0	0	0	1	0	0	0	0
1455	13000	23/03/2001	80000	16/10/2009	5.15385	3129	9.4727	11.2898	64	0	0	0	1	0	0	0	4.15888	15046	5	18104	6	12709	4	13552	5	6526	2	20146	7	29920	10	10460	4	0	1	0	0	0	0	0	0	0
1456	110000	2004-05-03	126500	2009-08-10	0.15	2043	11.6082	11.748	65	0	0	0	1	0	0	0	4.17439	8847	3	7346	3	8626	3	8661	3	2446	1	14411	5	25558	8	25787	8	0	1	0	0	0	0	0	0	0
1457	220000	2005-04-11	175000	2009-08-05	-0.204545	1281	12.3014	12.0725	66	0	0	0	1	0	0	0	4.18965	22986	7	22154	7	20748	7	28271	9	30040	10	28369	9	10447	4	6878	3	0	0	0	0	0	0	0	0	1
1458	27000	23/09/2002	60000	18/03/2011	1.22222	3098	10.2036	11.0021	70	0	0	1	0	0	0	0	4.2485	12751	4	17566	6	14484	5	17381	6	12277	4	18299	6	3633	2	4680	2	0	0	1	0	0	0	0	0	0
1459	479000	2003-03-10	448000	2009-08-04	-0.0647182	2014	13.0795	13.0125	77	0	0	1	0	0	0	0	4.34381	32471	10	32179	10	32411	10	30663	10	31734	10	25971	8	21272	7	26438	9	0	1	0	0	0	0	0	0	0
1460	289000	25/10/2006	297500	2011-04-04	0.0294118	1622	12.5742	12.6032	67	0	0	0	1	0	0	0	4.20469	5353	2	8496	3	5936	2	22125	7	3354	2	2966	1	9680	3	1121	1	0	0	0	0	1	0	0	0	0
1461	79995	27/05/2004	75000	13/08/2010	-0.0624414	2269	11.2897	11.2252	44	0	0	0	0	1	0	0	3.78419	22204	7	22926	7	22013	7	7697	3	19547	6	27317	9	19508	6	27933	9	0	0	0	1	0	0	0	0	0
1462	159950	16/10/2006	133000	15/04/2010	-0.16849	1277	11.9826	11.7981	81	0	1	0	0	0	0	0	4.39445	20371	7	27650	9	24072	8	27361	9	21039	7	12919	4	7778	3	4790	2	0	0	1	0	0	0	0	0	0
1463	135000	20/10/2006	132000	19/04/2011	-0.0222222	1642	11.813	11.7906	67	0	0	0	1	0	0	0	4.20469	29873	10	30922	10	31067	10	31871	10	29633	10	24652	8	12218	4	14383	5	0	0	1	0	0	0	0	0	0
1464	34500	2000-10-03	65500	17/07/2009	0.898551	3416	10.4487	11.0898	28	0	0	0	0	0	1	0	3.3322	16371	5	15290	5	12251	4	23829	8	14767	5	9769	3	28096	9	10871	4	0	0	0	0	1	0	0	0	0
1465	48000	1997-10-01	145000	17/09/2010	2.02083	4998	10.779	11.8845	61	0	0	0	1	0	0	0	4.11087	17787	6	14305	5	14257	5	12971	4	25495	8	15089	5	15715	5	24518	8	0	0	0	0	0	1	0	0	0
1466	135000	2002-02-12	160000	23/09/2008	0.185185	2122	11.813	11.9829	76	0	0	1	0	0	0	0	4.33073	27037	9	20224	7	21226	7	28489	9	22370	7	24510	8	24328	8	29565	10	1	0	0	0	0	0	0	0	0
1467	142000	18/08/2006	165000	29/06/2010	0.161972	1411	11.8636	12.0137	74	0	0	1	0	0	0	0	4.30407	23748	8	23427	8	23892	8	27946	9	15278	5	21204	7	17029	6	13231	5	0	1	0	0	0	0	0	0	0
1468	139995	17/12/2004	144000	30/08/2011	0.0286082	2447	11.8494	11.8776	59	0	0	0	1	0	0	0	4.07754	25073	8	22780	7	25393	8	19202	6	21949	7	20599	7	21318	7	17100	6	0	0	1	0	0	0	0	0	0
1469	45000	2001-08-01	80000	2010-01-07	0.777778	3461	10.7144	11.2898	78	0	0	1	0	0	0	0	4.35671	8287	3	8770	3	9078	3	12805	4	5102	2	5656	2	13078	4	8679	3	0	0	0	0	1	0	0	0	0
1470	70000	28/07/2008	86000	18/09/2009	0.228571	417	11.1563	11.3621	67	0	0	0	1	0	0	0	4.20469	7747	3	8615	3	6317	2	18623	6	3228	1	8958	3	26497	9	4062	2	0	1	0	0	0	0	0	0	0
1471	91950	24/11/2000	119000	2011-01-04	0.294182	3780	11.429	11.6869	76	0	0	1	0	0	0	0	4.33073	7747	3	8615	3	6317	2	18623	6	3228	1	8958	3	26497	9	4062	2	0	1	0	0	0	0	0	0	0
1472	87000	25/11/2002	145000	2008-12-09	0.666667	2118	11.3737	11.8845	74	0	0	1	0	0	0	0	4.30407	15812	5	14779	5	19023	6	21983	7	9710	3	9438	3	24821	8	7200	3	0	1	0	0	0	0	0	0	0
1473	68000	30/09/2005	85000	30/06/2010	0.25	1734	11.1273	11.3504	68	0	0	0	1	0	0	0	4.21951	7175	3	6626	3	8668	3	5503	2	8620	3	11299	4	16574	6	3528	2	0	0	0	0	1	0	0	0	0
1474	129995	21/08/2009	130000	27/08/2010	3.8463e-05	371	11.7753	11.7753	63	0	0	0	1	0	0	0	4.14313	3959	2	3998	2	1748	1	6791	3	5980	2	3064	1	12463	4	24842	8	0	0	0	1	0	0	0	0	0
1475	69995	21/09/2001	118000	13/11/2009	0.685835	2975	11.1562	11.6784	45	0	0	0	0	1	0	0	3.80666	4184	2	4002	2	7036	3	10566	4	11859	4	9835	3	455	1	1438	1	0	0	0	0	0	0	1	0	0
1476	29500	1998-03-07	77500	2009-12-11	1.62712	4150	10.2921	11.258	57	0	0	0	1	0	0	0	4.04305	19098	6	18950	6	17686	6	16574	6	17856	6	18547	6	20440	7	10164	4	0	1	0	0	0	0	0	0	0
1477	70000	20/05/1999	174000	30/10/2009	1.48571	3816	11.1563	12.0668	69	0	0	1	0	0	0	0	4.23411	27462	9	23457	8	25991	8	27135	9	29569	10	17308	6	26187	8	14022	5	0	0	0	0	0	0	1	0	0
1478	42000	2004-05-07	55000	17/12/2010	0.309524	2356	10.6454	10.9151	68	0	0	0	1	0	0	0	4.21951	946	1	1511	1	847	1	3938	2	865	1	1931	1	28416	9	1790	1	0	1	0	0	0	0	0	0	0
1479	65000	23/02/2001	120000	16/03/2009	0.846154	2943	11.0821	11.6952	41	0	0	0	0	1	0	0	3.71357	7449	3	6985	3	6373	2	5774	2	6712	3	14430	5	14388	5	11349	4	0	0	1	0	0	0	0	0	0
1480	154000	24/03/2006	149000	2010-04-06	-0.0324675	1533	11.9447	11.9117	57	0	0	0	1	0	0	0	4.04305	23720	8	30719	10	32425	10	29323	9	16252	5	11705	4	7256	3	11392	4	0	0	1	0	0	0	0	0	0
1481	39950	17/08/2001	76188	23/02/2010	0.907084	3112	10.5954	11.241	70	0	0	1	0	0	0	0	4.2485	2336	1	4341	2	1634	1	1523	1	2033	1	5851	2	16713	6	7639	3	0	0	1	0	0	0	0	0	0
1482	113710	2006-04-08	86000	2011-11-02	-0.24369	1652	11.6414	11.3621	78	0	0	1	0	0	0	0	4.35671	20434	7	19715	7	16990	6	17292	6	11202	4	28752	9	24386	8	18997	6	0	1	0	0	0	0	0	0	0
1483	85950	16/03/2001	160000	2010-02-08	0.861547	3426	11.3615	11.9829	69	0	0	1	0	0	0	0	4.23411	20403	7	22296	7	24380	8	11623	4	15958	5	25639	8	8640	3	19400	6	0	0	0	1	0	0	0	0	0
1484	127000	2005-07-10	123500	16/04/2010	-0.0275591	1652	11.7519	11.724	70	0	0	1	0	0	0	0	4.2485	3509	2	3522	2	2259	1	2517	1	2896	1	5958	2	22610	7	24659	8	0	1	0	0	0	0	0	0	0
1485	200000	18/08/2004	249950	2010-05-08	0.24975	2178	12.2061	12.429	68	0	0	0	1	0	0	0	4.21951	25328	8	22861	7	19566	6	18406	6	27922	9	31643	10	11210	4	32466	10	0	0	0	0	0	0	0	1	0
1486	78000	1999-09-09	185000	2010-08-11	1.37179	4078	11.2645	12.1281	76	0	0	1	0	0	0	0	4.33073	9216	3	12310	4	19354	6	16014	5	18338	6	4050	2	4551	2	384	1	0	0	0	0	0	0	1	0	0
1487	48000	29/10/2004	58500	2008-11-07	0.21875	1351	10.779	10.9768	61	0	0	0	1	0	0	0	4.11087	3327	2	3188	1	4221	2	3417	2	8187	3	3223	1	16625	6	1918	1	0	0	0	0	1	0	0	0	0
1488	390000	2005-10-05	575000	2010-09-09	0.474359	1948	12.8739	13.2621	69	0	0	1	0	0	0	0	4.23411	4905	2	5489	2	5346	2	20127	7	4613	2	1212	1	4935	2	7871	3	0	0	0	0	0	0	1	0	0
1489	238000	22/02/2006	320000	2011-02-12	0.344538	2109	12.38	12.6761	66	0	0	0	1	0	0	0	4.18965	16489	6	12423	4	22295	7	20783	7	19129	6	10039	4	14334	5	7183	3	0	0	0	0	0	0	1	0	0
1490	58000	30/05/2003	79000	20/04/2011	0.362069	2882	10.9682	11.2772	79	0	0	1	0	0	0	0	4.36945	25134	8	21731	7	23894	8	24322	8	15522	5	30822	10	19621	6	19357	6	0	1	0	0	0	0	0	0	0
1491	173500	18/07/2006	130000	21/07/2011	-0.25072	1829	12.0639	11.7753	78	0	0	1	0	0	0	0	4.35671	20371	7	27650	9	24072	8	27361	9	21039	7	12919	4	7778	3	4790	2	0	0	1	0	0	0	0	0	0
1492	265000	30/11/2004	243000	2008-06-06	-0.0830189	1284	12.4875	12.4008	71	0	0	1	0	0	0	0	4.26268	32623	10	29844	10	31255	10	27874	9	31881	10	28574	9	28404	9	32212	10	0	0	0	0	0	0	0	1	0
1493	47000	1998-06-07	125000	17/07/2008	1.65957	3664	10.7579	11.7361	60	0	0	0	1	0	0	0	4.09434	14091	5	16074	5	13070	4	5133	2	9101	3	18380	6	26466	9	22850	7	0	0	0	1	0	0	0	0	0
1494	203950	29/09/2006	135000	15/01/2010	-0.338073	1204	12.2256	11.813	70	0	0	1	0	0	0	0	4.2485	22630	7	19496	6	20439	7	28840	9	12968	4	25675	8	32797	10	9943	4	0	1	0	0	0	0	0	0	0
1495	310000	2007-10-04	445000	31/08/2010	0.435484	1239	12.6443	13.0058	49	0	0	0	0	1	0	0	3.89182	17611	6	30846	10	32665	10	32629	10	15612	5	11464	4	12113	4	43	1	0	0	0	0	0	0	1	0	0
1496	70000	2006-04-10	90000	25/09/2009	0.285714	1087	11.1563	11.4076	68	0	0	0	1	0	0	0	4.21951	15989	5	16130	5	16755	6	18886	6	12230	4	18149	6	27891	9	3492	2	0	0	0	0	1	0	0	0	0
1497	153500	21/06/2007	141000	2010-10-09	-0.0814332	1177	11.9415	11.8565	69	0	0	1	0	0	0	0	4.23411	29793	10	32266	10	32216	10	32051	10	31568	10	21727	7	8831	3	16287	5	0	0	1	0	0	0	0	0	0
1498	79950	15/12/2003	87000	30/01/2009	0.0881801	1873	11.2892	11.3737	69	0	0	1	0	0	0	0	4.23411	20305	7	19686	6	18787	6	17375	6	14968	5	12927	4	22663	7	21893	7	0	0	0	0	1	0	0	0	0
1499	50950	2004-03-06	75600	17/07/2009	0.483808	1870	10.8386	11.2332	37	0	0	0	0	0	1	0	3.61092	25134	8	21731	7	23894	8	24322	8	15522	5	30822	10	19621	6	19357	6	0	1	0	0	0	0	0	0	0
1500	120000	30/07/2007	110000	30/03/2011	-0.0833333	1339	11.6952	11.6082	81	0	1	0	0	0	0	0	4.39445	25476	8	25654	8	26325	9	29698	10	25598	8	15192	5	8872	3	18730	6	0	0	1	0	0	0	0	0	0
1501	116000	2003-06-06	129000	2010-01-07	0.112069	2582	11.6613	11.7676	72	0	0	1	0	0	0	0	4.27667	21386	7	16010	5	18689	6	24265	8	23924	8	23076	8	7790	3	29745	10	0	0	0	0	0	0	0	1	0
1502	305000	29/09/2003	315000	31/03/2009	0.0327869	2010	12.6281	12.6603	53	0	0	0	0	1	0	0	3.97029	22330	7	29951	10	31899	10	32218	10	23969	8	23158	8	17280	6	433	1	0	0	0	0	0	0	0	0	1
1503	143500	26/08/2005	138000	29/05/2009	-0.0383275	1372	11.8741	11.835	43	0	0	0	0	1	0	0	3.7612	29046	9	26795	9	24843	8	22800	7	22834	7	32293	10	16945	6	32743	10	1	0	0	0	0	0	0	0	0
1504	67995	2006-07-07	48000	15/07/2011	-0.294066	1834	11.1272	10.779	21	0	0	0	0	0	1	0	3.04452	2745	1	6260	2	4044	2	4908	2	2940	1	536	1	26987	9	459	1	0	1	0	0	0	0	0	0	0
1505	205000	26/09/2006	170000	17/12/2009	-0.170732	1178	12.2308	12.0436	80	0	0	1	0	0	0	0	4.38203	26532	9	28400	9	30464	10	27834	9	29081	9	3692	2	21497	7	22382	7	0	0	0	0	0	0	0	1	0
1506	48000	14/02/2003	62000	15/04/2011	0.291667	2982	10.779	11.0349	76	0	0	1	0	0	0	0	4.33073	13491	5	13117	4	12233	4	11677	4	5390	2	20473	7	21773	7	21300	7	0	0	1	0	0	0	0	0	0
1507	94500	15/11/2002	165000	27/05/2010	0.746032	2750	11.4564	12.0137	54	0	0	0	0	1	0	0	3.98898	22902	7	24646	8	19214	6	23959	8	12008	4	21723	7	19273	6	21494	7	0	0	1	0	0	0	0	0	0
1508	56000	2003-06-11	86950	25/09/2009	0.552679	2150	10.9331	11.3731	51	0	0	0	0	1	0	0	3.93183	7552	3	10040	4	7064	3	5528	2	4207	2	6182	2	29892	10	9297	3	0	0	0	1	0	0	0	0	0
1509	320000	14/11/2003	369000	14/10/2009	0.153125	2161	12.6761	12.8186	75	0	0	1	0	0	0	0	4.31749	31398	10	29248	9	31612	10	30042	10	31450	10	29136	9	14803	5	22882	7	0	0	0	0	0	0	0	1	0
1510	55000	26/03/1999	130000	30/10/2009	1.36364	3871	10.9151	11.7753	77	0	0	1	0	0	0	0	4.34381	7961	3	9841	3	10054	4	22570	7	3571	2	1840	1	19297	6	4905	2	0	1	0	0	0	0	0	0	0
1511	125000	18/12/2008	125000	31/08/2010	0	621	11.7361	11.7361	86	0	1	0	0	0	0	0	4.45435	10932	4	13764	5	12166	4	15042	5	7297	3	9612	3	2657	1	21420	7	0	0	0	0	0	1	0	0	0
1512	137995	2006-01-09	105000	2009-09-10	-0.239103	1134	11.835	11.5617	71	0	0	1	0	0	0	0	4.26268	10036	4	8659	3	7963	3	6939	3	13012	4	17953	6	23158	8	7346	3	0	0	0	0	1	0	0	0	0
1513	102500	22/07/2010	110000	25/02/2011	0.0731707	218	11.5376	11.6082	50	0	0	0	0	1	0	0	3.91202	3521	2	5854	2	2861	1	4609	2	1014	1	4609	2	30092	10	7108	3	0	1	0	0	0	0	0	0	0
1514	192000	2007-12-01	242000	2011-09-09	0.260417	1701	12.1653	12.3967	60	0	0	0	1	0	0	0	4.09434	5762	2	4179	2	7361	3	16249	5	4550	2	6546	2	5944	2	6529	2	0	0	0	0	0	0	1	0	0
1515	116000	22/05/2002	166000	28/08/2009	0.431034	2655	11.6613	12.0197	60	0	0	0	1	0	0	0	4.09434	28614	9	29187	9	27899	9	29587	10	26136	8	31292	10	10136	4	16326	5	0	0	0	0	0	0	0	1	0
1516	89000	21/06/2007	93000	16/06/2009	0.0449438	726	11.3964	11.4404	1	0	0	0	0	0	0	1	0	3516	2	8979	3	9917	4	1715	1	1107	1	2167	1	5880	2	4765	2	0	0	0	1	0	0	0	0	0
1517	139995	17/12/2004	144000	30/08/2011	0.0286082	2447	11.8494	11.8776	59	0	0	0	1	0	0	0	4.07754	25073	8	22780	7	25393	8	19202	6	21949	7	20599	7	21318	7	17100	6	0	0	1	0	0	0	0	0	0
1518	36500	21/07/1995	147500	31/01/2008	3.0411	4577	10.5051	11.9016	41	0	0	0	0	1	0	0	3.71357	26912	9	29964	10	32203	10	30221	10	17425	6	20807	7	13688	5	10836	4	0	0	1	0	0	0	0	0	0
1519	40000	2001-02-03	87500	2010-05-07	1.1875	3412	10.5966	11.3794	56	0	0	0	1	0	0	0	4.02535	19098	6	18950	6	17686	6	16574	6	17856	6	18547	6	20440	7	10164	4	0	1	0	0	0	0	0	0	0
1520	127950	24/03/2006	140000	17/12/2010	0.0941774	1729	11.7594	11.8494	73	0	0	1	0	0	0	0	4.29046	18799	6	16858	6	20701	7	11784	4	20193	7	18725	6	14718	5	14985	5	0	0	0	0	0	0	0	0	1
1521	46000	2002-08-02	75000	25/06/2010	0.630435	3059	10.7364	11.2252	65	0	0	0	1	0	0	0	4.17439	15209	5	16644	6	21019	7	20289	7	13884	5	3321	2	21292	7	6247	2	0	0	0	0	1	0	0	0	0
1522	49500	18/07/2000	121000	2009-12-10	1.44444	3373	10.8097	11.7035	57	0	0	0	1	0	0	0	4.04305	18632	6	16614	6	18077	6	7635	3	21848	7	31419	10	11553	4	24918	8	0	0	0	0	0	0	0	0	1
1523	83000	31/08/1999	152500	24/04/2009	0.837349	3524	11.3266	11.9349	44	0	0	0	0	1	0	0	3.78419	19336	6	18490	6	16585	6	17099	6	14264	5	9601	3	31684	10	23113	8	0	1	0	0	0	0	0	0	0
1524	85000	22/11/2002	132000	17/01/2008	0.552941	1882	11.3504	11.7906	70	0	0	1	0	0	0	0	4.2485	31127	10	32614	10	32723	10	31781	10	21741	7	27386	9	18110	6	19422	6	1	0	0	0	0	0	0	0	0
1525	145400	28/07/2006	148000	2011-03-02	0.0178817	1651	11.8872	11.905	28	0	0	0	0	0	1	0	3.3322	29094	9	26314	9	24246	8	25536	8	23731	8	32066	10	27258	9	18663	6	0	0	0	1	0	0	0	0	0
1526	320000	21/01/2005	335000	2008-07-03	0.046875	1141	12.6761	12.7219	40	0	0	0	0	1	0	0	3.68888	23353	8	18906	6	20351	7	27849	9	24363	8	26150	8	31878	10	6025	2	0	0	0	1	0	0	0	0	0
1527	46500	20/06/2003	72000	23/01/2009	0.548387	2044	10.7472	11.1844	62	0	0	0	1	0	0	0	4.12713	10980	4	10475	4	7956	3	9537	3	11040	4	14126	5	17265	6	14600	5	0	0	0	1	0	0	0	0	0
1528	85000	14/01/2000	165000	2009-10-07	0.941176	3465	11.3504	12.0137	50	0	0	0	0	1	0	0	3.91202	31109	10	31037	10	26909	9	25782	8	29612	10	21574	7	23475	8	29599	10	0	0	0	1	0	0	0	0	0
1529	99750	20/12/2005	99500	2010-10-09	-0.00250627	1725	11.5104	11.5079	72	0	0	1	0	0	0	0	4.27667	24420	8	20294	7	25150	8	25538	8	21760	7	19355	6	27799	9	9744	3	0	1	0	0	0	0	0	0	0
1530	88800	28/06/2004	77500	17/01/2012	-0.127252	2759	11.3941	11.258	66	0	0	0	1	0	0	0	4.18965	13785	5	13976	5	12245	4	10171	4	16008	5	8642	3	32064	10	9125	3	0	1	0	0	0	0	0	0	0
1531	195000	26/08/2005	270000	26/02/2010	0.384615	1645	12.1808	12.5062	44	0	0	0	0	1	0	0	3.78419	17416	6	12554	4	16947	6	22665	7	19894	7	19362	6	9342	3	15157	5	0	0	0	0	0	0	1	0	0
1532	31000	26/06/2001	52000	29/04/2010	0.677419	3229	10.3417	10.859	68	0	0	0	1	0	0	0	4.21951	2428	1	3803	2	2257	1	4063	2	2963	1	3389	2	26884	9	892	1	0	1	0	0	0	0	0	0	0
1533	77000	29/06/2001	92000	21/12/2011	0.194805	3827	11.2516	11.4295	73	0	0	1	0	0	0	0	4.29046	8929	3	9936	4	14998	5	16233	5	3965	2	3277	1	10039	4	8331	3	0	1	0	0	0	0	0	0	0
1534	20000	1999-12-03	117500	29/06/2010	4.875	4127	9.90349	11.6742	60	0	0	0	1	0	0	0	4.09434	9198	3	11079	4	12871	4	10571	4	7791	3	5224	2	22686	7	2287	1	0	0	0	1	0	0	0	0	0
1535	69450	23/05/1997	98000	20/10/2009	0.411087	4533	11.1484	11.4927	80	0	0	1	0	0	0	0	4.38203	26794	9	27701	9	24815	8	26252	8	15457	5	25071	8	22322	7	17714	6	0	0	1	0	0	0	0	0	0
1536	139000	19/07/2006	68500	31/03/2011	-0.507194	1716	11.8422	11.1346	81	0	1	0	0	0	0	0	4.39445	15208	5	15743	5	17108	6	17774	6	7730	3	9232	3	22816	7	11822	4	0	0	0	0	1	0	0	0	0
1537	137500	16/08/2002	196000	17/11/2010	0.425455	3015	11.8314	12.1859	70	0	0	1	0	0	0	0	4.2485	19664	6	12093	4	16318	5	14761	5	20994	7	29487	9	19353	6	29638	10	0	0	0	0	0	0	0	1	0
1538	38250	25/02/2000	98999	2010-10-06	1.58821	3758	10.5519	11.5029	66	0	0	0	1	0	0	0	4.18965	20722	7	26035	8	29108	9	5591	2	19535	6	27389	9	10990	4	15412	5	0	0	0	0	1	0	0	0	0
1539	205000	2006-06-01	250000	2010-09-08	0.219512	1676	12.2308	12.4292	63	0	0	0	1	0	0	0	4.14313	10406	4	8127	3	9099	3	15970	5	12789	4	11563	4	9002	3	10610	4	0	0	0	0	0	0	1	0	0
1540	115000	27/03/2009	92000	30/04/2010	-0.2	399	11.6527	11.4295	63	0	0	0	1	0	0	0	4.14313	7055	3	7394	3	12008	4	15502	5	3048	1	4146	2	16232	5	2678	1	0	0	0	0	1	0	0	0	0
1541	79995	22/11/2002	124000	2011-08-04	0.550097	3059	11.2897	11.728	63	0	0	0	1	0	0	0	4.14313	28170	9	28565	9	30728	10	21918	7	27177	9	26768	9	8888	3	22226	7	0	0	0	1	0	0	0	0	0
1542	95000	13/06/2001	150000	2008-04-12	0.578947	2731	11.4616	11.9184	72	0	0	1	0	0	0	0	4.27667	32791	10	32030	10	32025	10	32010	10	32594	10	32688	10	20800	7	32220	10	0	0	0	0	0	1	0	0	0
1543	131450	2005-08-11	115000	2008-07-10	-0.125143	1064	11.7864	11.6527	71	0	0	1	0	0	0	0	4.26268	17808	6	19042	6	16718	6	17154	6	15126	5	24353	8	16418	5	7071	3	0	1	0	0	0	0	0	0	0
1544	128000	22/12/2005	128000	2009-12-10	0	1390	11.7598	11.7598	71	0	0	1	0	0	0	0	4.26268	13304	5	16437	6	19276	6	14897	5	7649	3	8891	3	13328	5	5856	2	0	0	0	0	1	0	0	0	0
1545	28250	22/10/2003	62000	2011-03-05	1.19469	2750	10.2488	11.0349	46	0	0	0	0	1	0	0	3.82864	913	1	930	1	1685	1	3767	2	1404	1	3034	1	23824	8	204	1	0	1	0	0	0	0	0	0	0
1546	40800	17/05/1996	154000	20/08/2010	2.77451	5208	10.6164	11.9447	58	0	0	0	1	0	0	0	4.06044	11793	4	11780	4	11200	4	7095	3	16730	6	9670	3	11531	4	17132	6	0	0	0	0	0	0	0	0	1
1547	112000	2006-02-11	90000	2010-06-08	-0.196429	1373	11.6263	11.4076	82	0	1	0	0	0	0	0	4.40672	17023	6	14363	5	17359	6	8696	3	12001	4	25593	8	29361	9	16659	6	0	0	0	0	0	1	0	0	0
1548	44995	2005-02-09	50000	15/05/2009	0.111235	1351	10.7143	10.8198	71	0	0	1	0	0	0	0	4.26268	1516	1	1955	1	4162	2	701	1	4272	2	4692	2	14602	5	187	1	0	0	1	0	0	0	0	0	0
1549	59950	16/02/1998	144000	28/10/2010	1.402	4637	11.0013	11.8776	68	0	0	0	1	0	0	0	4.21951	30673	10	25371	8	28946	9	20890	7	25471	8	31666	10	29178	9	30191	10	0	0	0	0	0	0	0	0	1
1550	44000	20/02/1998	94500	17/07/2009	1.14773	4165	10.6919	11.4564	60	0	0	0	1	0	0	0	4.09434	14310	5	13594	5	8210	3	31517	10	12897	4	31312	10	2609	1	28765	9	0	0	1	0	0	0	0	0	0
1551	166000	19/10/2005	190000	14/07/2011	0.144578	2094	12.0197	12.1548	81	0	1	0	0	0	0	0	4.39445	28411	9	25893	8	30113	10	31248	10	25360	8	21258	7	14058	5	17140	6	0	0	0	0	0	0	0	1	0
1552	44995	2006-08-05	52200	27/06/2008	0.160129	781	10.7143	10.8628	66	0	0	0	1	0	0	0	4.18965	850	1	1265	1	1524	1	58	1	878	1	8945	3	10206	4	9734	3	0	0	0	1	0	0	0	0	0
1553	14500	19/05/2000	62000	27/02/2009	3.27586	3206	9.5819	11.0349	54	0	0	0	0	1	0	0	3.98898	11584	4	10970	4	12153	4	17003	6	13020	4	14021	5	23300	8	1732	1	0	0	1	0	0	0	0	0	0
1554	37000	30/11/2001	125000	2008-01-02	2.37838	2254	10.5187	11.7361	48	0	0	0	0	1	0	0	3.8712	3030	1	2954	1	2842	1	3821	2	7817	3	15599	5	15346	5	364	1	0	0	1	0	0	0	0	0	0
1555	49500	30/01/1998	174000	29/07/2008	2.51515	3833	10.8097	12.0668	60	0	0	0	1	0	0	0	4.09434	17481	6	17859	6	20236	7	15297	5	20968	7	9994	4	11262	4	11522	4	0	0	0	0	0	0	0	0	1
1556	46500	20/06/2003	72000	23/01/2009	0.548387	2044	10.7472	11.1844	62	0	0	0	1	0	0	0	4.12713	10980	4	10475	4	7956	3	9537	3	11040	4	14126	5	17265	6	14600	5	0	0	0	1	0	0	0	0	0
1557	25500	23/11/2001	70000	2011-08-04	1.7451	3423	10.1464	11.1563	62	0	0	0	1	0	0	0	4.12713	5300	2	3248	1	4761	2	1653	1	5839	2	21919	7	17669	6	25560	8	0	0	0	0	1	0	0	0	0
1558	142000	22/10/2004	180000	16/05/2011	0.267606	2397	11.8636	12.1007	67	0	0	0	1	0	0	0	4.20469	24922	8	26054	8	24065	8	26913	9	23729	8	22996	8	17332	6	7912	3	0	1	0	0	0	0	0	0	0
1559	46000	16/04/1997	124000	2009-11-03	1.69565	4347	10.7364	11.728	65	0	0	0	1	0	0	0	4.17439	4478	2	8840	3	9295	3	7716	3	2912	1	515	1	15651	5	1211	1	0	0	1	0	0	0	0	0	0
1560	130000	2003-06-06	125000	29/01/2010	-0.0384615	2429	11.7753	11.7361	50	0	0	0	0	1	0	0	3.91202	18745	6	23150	8	20244	7	21901	7	15293	5	6374	2	24279	8	7562	3	0	0	1	0	0	0	0	0	0
1561	90000	2001-02-02	330000	23/05/2008	2.66667	2667	11.4076	12.7068	51	0	0	0	0	1	0	0	3.93183	14792	5	29512	9	32169	10	8409	3	7828	3	4620	2	13712	5	3958	2	0	0	1	0	0	0	0	0	0
1562	104950	25/06/2004	105000	2010-11-06	0.000476417	2177	11.5612	11.5617	82	0	1	0	0	0	0	0	4.40672	6058	2	6511	2	4506	2	6016	2	2336	1	13519	5	16296	5	19724	7	0	0	0	0	1	0	0	0	0
1563	64000	26/09/2003	105000	2008-01-02	0.640625	1589	11.0666	11.5617	40	0	0	0	0	1	0	0	3.68888	17999	6	15842	5	14724	5	27364	9	9176	3	19526	6	32215	10	10902	4	0	1	0	0	0	0	0	0	0
1564	75000	30/06/2000	139500	28/05/2010	0.86	3619	11.2252	11.8458	66	0	0	0	1	0	0	0	4.18965	32751	10	31161	10	30610	10	31459	10	27537	9	32411	10	29802	10	32808	10	0	0	0	0	0	0	0	0	1
1565	90000	2001-02-02	330000	23/05/2008	2.66667	2667	11.4076	12.7068	51	0	0	0	0	1	0	0	3.93183	14792	5	29512	9	32169	10	8409	3	7828	3	4620	2	13712	5	3958	2	0	0	1	0	0	0	0	0	0
1566	35000	1998-07-08	115000	30/05/2008	2.28571	3584	10.4631	11.6527	66	0	0	0	1	0	0	0	4.18965	27955	9	25272	8	25905	8	28518	9	25967	8	14808	5	32313	10	15217	5	0	0	1	0	0	0	0	0	0
1567	120000	1999-10-12	300000	20/10/2010	1.5	3967	11.6952	12.6115	46	0	0	0	0	1	0	0	3.82864	26437	9	27311	9	24980	8	27440	9	17642	6	29252	9	27201	9	8500	3	0	1	0	0	0	0	0	0	0
1568	223000	2004-05-11	245000	2009-09-10	0.0986547	1799	12.3149	12.409	46	0	0	0	0	1	0	0	3.82864	28362	9	27915	9	29588	10	32315	10	30910	10	12258	4	25921	8	9728	3	0	0	0	0	0	0	1	0	0
1569	67000	28/03/2003	88000	2011-02-11	0.313433	3141	11.1124	11.3851	71	0	0	1	0	0	0	0	4.26268	29839	10	29682	10	30148	10	26601	9	26101	8	25247	8	13525	5	23407	8	0	0	0	0	1	0	0	0	0
1570	465000	30/04/1998	770000	21/04/2009	0.655914	4009	13.0498	13.5541	59	0	0	0	1	0	0	0	4.07754	27049	9	22394	7	31399	10	31890	10	32600	10	29014	9	3383	2	25085	8	0	0	0	0	0	0	0	1	0
1571	235000	2003-12-12	320000	22/06/2011	0.361702	2749	12.3673	12.6761	57	0	0	0	1	0	0	0	4.04305	24917	8	29494	9	30347	10	32306	10	27934	9	7576	3	26158	8	3823	2	0	0	0	0	0	0	0	0	1
1572	159995	16/03/2009	185000	18/06/2010	0.156286	459	11.9829	12.1281	41	0	0	0	0	1	0	0	3.71357	8384	3	16041	5	20380	7	22885	7	2703	1	3437	2	5100	2	997	1	0	0	0	0	1	0	0	0	0
1573	120000	2006-12-05	90000	28/08/2009	-0.25	1204	11.6952	11.4076	52	0	0	0	0	1	0	0	3.95124	4201	2	5136	2	4161	2	4137	2	2981	1	5037	2	3976	2	30990	10	0	0	0	0	0	0	0	1	0
1574	123000	16/05/2003	133000	21/05/2009	0.0813008	2197	11.7199	11.7981	70	0	0	1	0	0	0	0	4.2485	31260	10	28291	9	29755	10	32594	10	20295	7	28421	9	27077	9	25254	8	1	0	0	0	0	0	0	0	0
1575	180000	2007-09-02	215000	2011-01-12	0.194444	1756	12.1007	12.2784	69	0	0	1	0	0	0	0	4.23411	13360	5	15675	5	20209	7	16690	6	25034	8	7217	3	3623	2	3902	2	0	0	0	0	0	0	1	0	0
1576	114995	2002-04-10	130000	2010-05-07	0.130484	2831	11.6526	11.7753	69	0	0	1	0	0	0	0	4.23411	28142	9	28381	9	29578	10	27115	9	30578	10	19652	6	7896	3	23089	8	0	0	0	0	0	0	0	1	0
1577	34500	2001-06-11	70000	20/10/2008	1.02899	2540	10.4487	11.1563	21	0	0	0	0	0	1	0	3.04452	21106	7	20605	7	16505	6	18819	6	24694	8	17649	6	22517	7	12234	4	0	0	0	0	0	0	0	0	1
1578	103000	2002-05-07	144000	16/07/2010	0.398058	2933	11.5425	11.8776	57	0	0	0	1	0	0	0	4.04305	10673	4	13724	5	15124	5	17194	6	9647	3	4565	2	31954	10	724	1	0	0	0	0	0	1	0	0	0
1579	96500	2006-01-03	93500	2010-04-06	-0.0310881	1556	11.4773	11.4457	79	0	0	1	0	0	0	0	4.36945	23153	8	19629	6	21260	7	16273	5	23083	8	20272	7	27104	9	16871	6	0	0	0	1	0	0	0	0	0
1580	133600	29/09/2000	230000	16/02/2010	0.721557	3427	11.8026	12.3458	68	0	0	0	1	0	0	0	4.21951	27773	9	26665	9	24016	8	25240	8	21004	7	29979	10	19877	7	19485	6	0	0	0	0	1	0	0	0	0
1581	34950	21/09/2001	58000	2011-09-02	0.659514	3428	10.4617	10.9682	56	0	0	0	1	0	0	0	4.02535	5229	2	5800	2	7772	3	2228	1	7992	3	13761	5	8839	3	2627	1	0	0	0	0	1	0	0	0	0
1582	51500	26/07/1996	87500	24/06/2011	0.699029	5446	10.8493	11.3794	26	0	0	0	0	0	1	0	3.2581	5020	2	5329	2	3737	2	3318	2	7716	3	5053	2	29629	10	6669	3	0	0	0	1	0	0	0	0	0
1583	145995	17/02/2006	175000	2010-11-01	0.198671	1424	11.8913	12.0725	83	0	1	0	0	0	0	0	4.41884	25753	8	27437	9	27622	9	26800	9	22666	7	29407	9	4024	2	23875	8	0	0	0	0	0	0	0	0	1
1584	124000	2008-12-03	125000	16/04/2010	0.00806452	765	11.728	11.7361	76	0	0	1	0	0	0	0	4.33073	22037	7	18811	6	14857	5	23037	8	21679	7	20652	7	24919	8	20171	7	0	1	0	0	0	0	0	0	0
1585	68995	18/10/2000	129000	21/10/2011	0.869701	4020	11.1418	11.7676	52	0	0	0	0	1	0	0	3.95124	29771	10	22286	7	23774	8	25546	8	29213	9	30169	10	28001	9	29669	10	0	0	0	1	0	0	0	0	0
1586	43000	1999-10-08	105000	22/12/2009	1.44186	3787	10.669	11.5617	70	0	0	1	0	0	0	0	4.2485	6430	2	7852	3	8494	3	2375	1	11404	4	3530	2	25139	8	4172	2	0	0	1	0	0	0	0	0	0
1587	76000	19/05/2010	65450	16/05/2011	-0.138816	362	11.2385	11.089	65	0	0	0	1	0	0	0	4.17439	12120	4	10956	4	7478	3	12672	4	7822	3	20711	7	28008	9	16985	6	0	1	0	0	0	0	0	0	0
1588	175000	2006-12-05	200000	23/12/2008	0.142857	956	12.0725	12.2061	74	0	0	1	0	0	0	0	4.30407	28312	9	20393	7	28724	9	28999	9	29609	10	25441	8	16638	6	20807	7	0	0	0	0	0	0	0	1	0
1589	260000	27/06/2007	144000	15/01/2010	-0.446154	933	12.4684	11.8776	78	0	0	1	0	0	0	0	4.35671	9578	3	9061	3	12587	4	8357	3	15523	5	16318	5	1493	1	12997	4	0	0	0	0	0	0	1	0	0
1590	229999	26/05/2006	250000	2010-09-04	0.0869612	1414	12.3458	12.4292	53	0	0	0	0	1	0	0	3.97029	21978	7	23298	8	29257	9	29158	9	23422	8	11846	4	15631	5	3794	2	0	0	0	0	0	0	1	0	0
1591	59900	14/08/2002	75000	26/08/2011	0.252087	3299	11.0004	11.2252	79	0	0	1	0	0	0	0	4.36945	3121	1	3307	2	3144	1	784	1	3902	2	8318	3	19153	6	13542	5	0	0	0	0	0	1	0	0	0
1592	47000	1999-08-10	128000	31/08/2010	1.7234	3980	10.7579	11.7598	56	0	0	0	1	0	0	0	4.02535	26974	9	25968	8	24937	8	17682	6	25253	8	20021	7	22559	7	23708	8	0	0	0	0	0	0	0	0	1
1593	200000	2007-05-11	195000	30/11/2011	-0.025	1486	12.2061	12.1808	57	0	0	0	1	0	0	0	4.04305	27813	9	29731	10	29598	10	30264	10	28536	9	18506	6	6012	2	23446	8	0	0	0	0	0	0	0	1	0
1594	145000	19/06/2008	115000	2009-03-11	-0.206897	502	11.8845	11.6527	83	0	1	0	0	0	0	0	4.41884	15187	5	12932	4	12118	4	13175	5	14764	5	15487	5	21568	7	16789	6	0	0	0	0	1	0	0	0	0
1595	105000	19/01/2005	129950	30/10/2009	0.237619	1745	11.5617	11.7749	53	0	0	0	0	1	0	0	3.97029	22906	7	20575	7	20081	7	29634	10	21092	7	24375	8	8444	3	19665	6	0	0	0	0	1	0	0	0	0
1596	67950	2001-07-09	124950	20/11/2009	0.838852	2996	11.1265	11.7357	52	0	0	0	0	1	0	0	3.95124	24734	8	26464	9	31605	10	22428	7	23496	8	19105	6	21533	7	4552	2	0	0	1	0	0	0	0	0	0
1597	115000	27/02/2004	122000	23/12/2010	0.0608696	2491	11.6527	11.7118	71	0	0	1	0	0	0	0	4.26268	13800	5	12629	4	9957	4	6123	2	15001	5	18913	6	23907	8	26900	9	0	0	0	0	1	0	0	0	0
1598	220000	2005-04-11	175000	2009-08-05	-0.204545	1281	12.3014	12.0725	66	0	0	0	1	0	0	0	4.18965	22986	7	22154	7	20748	7	28271	9	30040	10	28369	9	10447	4	6878	3	0	0	0	0	0	0	0	0	1
1599	53000	31/03/2004	55000	2010-03-09	0.0377358	2347	10.878	10.9151	60	0	0	0	1	0	0	0	4.09434	5391	2	7030	3	6081	2	6269	2	1384	1	7313	3	27311	9	6130	2	0	1	0	0	0	0	0	0	0
1600	59000	2001-08-06	113000	26/09/2011	0.915254	3762	10.9853	11.6351	54	0	0	0	0	1	0	0	3.98898	9968	4	8735	3	10548	4	1784	1	14986	5	17220	6	15380	5	27205	9	0	0	0	0	0	1	0	0	0
1601	38500	1999-02-07	84000	19/03/2010	1.18182	3913	10.5584	11.3386	78	0	0	1	0	0	0	0	4.35671	22806	7	22057	7	21930	7	22046	7	13648	5	23490	8	30214	10	10868	4	0	0	1	0	0	0	0	0	0
1602	154995	16/06/2006	136000	2010-08-06	-0.122552	1453	11.9511	11.8204	68	0	0	0	1	0	0	0	4.21951	30220	10	31311	10	28538	9	28168	9	23259	8	27493	9	19103	6	19683	6	0	0	1	0	0	0	0	0	0
1603	98000	2006-06-04	98000	17/12/2010	0	1716	11.4927	11.4927	71	0	0	1	0	0	0	0	4.26268	29649	10	27834	9	23412	8	28354	9	22434	7	25560	8	23972	8	29953	10	1	0	0	0	0	0	0	0	0
1604	92000	2006-07-04	96500	17/08/2011	0.048913	1958	11.4295	11.4773	54	0	0	0	0	1	0	0	3.98898	23990	8	29343	9	26236	8	29784	10	22230	7	26889	9	3152	1	14145	5	0	0	0	0	1	0	0	0	0
1605	137995	2006-01-09	105000	2009-09-10	-0.239103	1134	11.835	11.5617	71	0	0	1	0	0	0	0	4.26268	10036	4	8659	3	7963	3	6939	3	13012	4	17953	6	23158	8	7346	3	0	0	0	0	1	0	0	0	0
1606	25000	13/01/2003	55000	2010-07-01	1.2	2551	10.1266	10.9151	20	0	0	0	0	0	0	1	2.99573	10046	4	10858	4	9281	3	8460	3	4541	2	19507	6	17720	6	12179	4	0	1	0	0	0	0	0	0	0
1607	30000	31/05/1995	83700	13/06/2008	1.79	4762	10.309	11.335	75	0	0	1	0	0	0	0	4.31749	1795	1	2765	1	2948	1	3588	2	1750	1	1571	1	20016	7	1175	1	0	0	1	0	0	0	0	0	0
1608	76000	20/10/2006	48500	28/09/2011	-0.361842	1804	11.2385	10.7893	65	0	0	0	1	0	0	0	4.17439	4857	2	3834	2	4122	2	9682	3	2617	1	8732	3	22044	7	7171	3	1	0	0	0	0	0	0	0	0
1609	127950	26/09/2007	68000	18/10/2011	-0.468542	1483	11.7594	11.1273	73	0	0	1	0	0	0	0	4.29046	9889	4	15164	5	21893	7	9014	3	7589	3	10483	4	13406	5	328	1	0	0	0	0	1	0	0	0	0
1610	74000	17/08/2001	145000	21/04/2011	0.959459	3534	11.2118	11.8845	20	0	0	0	0	0	0	1	2.99573	27826	9	23939	8	17485	6	28298	9	25553	8	30481	10	32122	10	21466	7	0	0	0	1	0	0	0	0	0
1611	33000	17/04/2000	71000	13/03/2009	1.15152	3252	10.4043	11.1704	48	0	0	0	0	1	0	0	3.8712	9356	3	11530	4	13792	5	10022	4	5489	2	9651	3	16233	5	2778	1	0	0	1	0	0	0	0	0	0
1612	171600	16/08/2004	118500	31/03/2010	-0.309441	2053	12.0529	11.6827	82	0	1	0	0	0	0	0	4.40672	31816	10	26912	9	26004	8	32705	10	30992	10	27892	9	31558	10	25251	8	0	0	0	1	0	0	0	0	0
1613	139500	2003-05-08	175000	15/09/2009	0.25448	2233	11.8458	12.0725	60	0	0	0	1	0	0	0	4.09434	17603	6	14639	5	19529	6	22426	7	13927	5	7478	3	15011	5	22473	7	0	0	0	0	0	0	0	1	0
1614	49950	19/11/1999	100000	2008-07-03	1.002	3031	10.8188	11.5129	47	0	0	0	0	1	0	0	3.85015	14338	5	16178	5	15010	5	30599	10	16229	5	5304	2	17607	6	2957	1	0	0	0	0	1	0	0	0	0
1615	53000	31/03/2004	55000	2010-03-09	0.0377358	2347	10.878	10.9151	60	0	0	0	1	0	0	0	4.09434	5391	2	7030	3	6081	2	6269	2	1384	1	7313	3	27311	9	6130	2	0	1	0	0	0	0	0	0	0
1616	112000	16/07/2004	132000	2010-03-09	0.178571	2240	11.6263	11.7906	71	0	0	1	0	0	0	0	4.26268	18912	6	13600	5	13873	5	24259	8	11505	4	28296	9	18901	6	28447	9	0	0	0	0	1	0	0	0	0
1617	88000	28/04/2000	172500	18/03/2011	0.960227	3976	11.3851	12.0582	60	0	0	0	1	0	0	0	4.09434	18419	6	21911	7	19930	7	27434	9	17579	6	17199	6	11188	4	3538	2	0	0	1	0	0	0	0	0	0
1618	74000	2010-11-06	65000	19/09/2011	-0.121622	465	11.2118	11.0821	52	0	0	0	0	1	0	0	3.95124	10757	4	12508	4	6996	3	8341	3	9546	3	9822	3	14689	5	26128	8	0	0	0	0	1	0	0	0	0
1619	95000	19/02/2001	175000	2009-06-05	0.842105	2998	11.4616	12.0725	62	0	0	0	1	0	0	0	4.12713	27462	9	23457	8	25991	8	27135	9	29569	10	17308	6	26187	8	14022	5	0	0	0	0	0	0	1	0	0
1620	97500	31/10/2005	101000	2011-03-06	0.0358974	2041	11.4876	11.5229	57	0	0	0	1	0	0	0	4.04305	24438	8	23424	8	27436	9	12163	4	19919	7	27135	9	12480	4	29710	10	0	0	1	0	0	0	0	0	0
1621	295000	20/06/2003	330000	27/08/2009	0.118644	2260	12.5947	12.7068	52	0	0	0	0	1	0	0	3.95124	32547	10	32465	10	32358	10	32737	10	31160	10	26207	8	25815	8	21191	7	0	1	0	0	0	0	0	0	0
1622	85995	22/08/2003	88000	29/05/2009	0.0233153	2107	11.362	11.3851	81	0	1	0	0	0	0	0	4.39445	9254	3	14370	5	14122	5	9222	3	4379	2	3327	2	21204	7	4850	2	0	0	1	0	0	0	0	0	0
1623	340000	16/09/2002	390000	2010-01-10	0.147059	2937	12.7367	12.8739	32	0	0	0	0	0	1	0	3.46574	13915	5	23180	8	26245	8	22066	7	25368	8	3741	2	4212	2	945	1	0	0	0	0	0	0	1	0	0
1624	123950	2005-05-05	79995	17/09/2010	-0.354619	1961	11.7276	11.2897	78	0	0	1	0	0	0	0	4.35671	29409	9	30574	10	26210	8	31665	10	20088	7	26126	8	15585	5	24511	8	0	1	0	0	0	0	0	0	0
1625	95000	28/03/2003	215000	18/04/2008	1.26316	1848	11.4616	12.2784	40	0	0	0	0	1	0	0	3.68888	11114	4	9760	3	7240	3	9508	3	12744	4	16145	5	24816	8	11989	4	0	0	1	0	0	0	0	0	0
1626	28900	25/01/2002	58500	23/02/2011	1.02422	3316	10.2716	10.9768	64	0	0	0	1	0	0	0	4.15888	8451	3	6884	3	8496	3	9629	3	13834	5	15282	5	15730	5	2271	1	0	0	0	1	0	0	0	0	0
1627	153000	2009-02-07	219000	30/07/2010	0.431373	393	11.9382	12.2968	69	0	0	1	0	0	0	0	4.23411	31925	10	30986	10	28969	9	29683	10	21564	7	31884	10	28915	9	27675	9	0	1	0	0	0	0	0	0	0
1628	163500	2005-03-06	216500	28/10/2011	0.324159	2338	12.0046	12.2853	57	0	0	0	1	0	0	0	4.04305	13086	4	14965	5	26044	8	19838	7	15882	5	2990	1	4545	2	5624	2	0	0	0	0	0	0	1	0	0
1629	119950	28/11/2003	160000	23/05/2008	0.333889	1638	11.6948	11.9829	71	0	0	1	0	0	0	0	4.26268	21389	7	18176	6	20747	7	9913	4	24773	8	28865	9	17176	6	21617	7	0	1	0	0	0	0	0	0	0
1630	41250	29/10/1999	98000	23/05/2011	1.37576	4224	10.6274	11.4927	50	0	0	0	0	1	0	0	3.91202	17327	6	19143	6	19872	7	12265	4	16438	6	10781	4	25151	8	7500	3	0	0	0	1	0	0	0	0	0
1631	146950	29/06/2007	124950	2011-10-06	-0.149711	1442	11.8978	11.7357	84	0	1	0	0	0	0	0	4.43082	21218	7	19302	6	20034	7	21758	7	20330	7	16148	5	24033	8	10380	4	0	0	1	0	0	0	0	0	0
1632	57950	15/06/2007	49500	16/07/2010	-0.145815	1127	10.9673	10.8097	67	0	0	0	1	0	0	0	4.20469	598	1	1944	1	842	1	656	1	1206	1	3594	2	29154	9	110	1	0	1	0	0	0	0	0	0	0
1633	191895	2009-04-02	205000	25/05/2011	0.0682926	840	12.1647	12.2308	64	0	0	0	1	0	0	0	4.15888	14048	5	19154	6	15908	5	20965	7	8121	3	9111	3	12828	4	5871	2	0	0	1	0	0	0	0	0	0
1634	180000	2007-11-04	191895	2009-04-02	0.0660833	665	12.1007	12.1647	64	0	0	0	1	0	0	0	4.15888	14048	5	19154	6	15908	5	20965	7	8121	3	9111	3	12828	4	5871	2	0	0	1	0	0	0	0	0	0
1635	73000	16/08/2005	86000	22/10/2010	0.178082	1893	11.1982	11.3621	79	0	0	1	0	0	0	0	4.36945	16063	5	13887	5	15793	5	8377	3	18413	6	17277	6	14313	5	23213	8	0	0	0	0	1	0	0	0	0
1636	192000	2002-08-11	280000	29/08/2008	0.458333	2121	12.1653	12.5425	53	0	0	0	0	1	0	0	3.97029	18342	6	12656	4	17805	6	14127	5	19053	6	18100	6	28512	9	15566	5	0	0	0	0	0	0	0	1	0
1637	192000	2002-08-11	280000	29/08/2008	0.458333	2121	12.1653	12.5425	53	0	0	0	0	1	0	0	3.97029	18342	6	12656	4	17805	6	14127	5	19053	6	18100	6	28512	9	15566	5	0	0	0	0	0	0	0	1	0
1638	105000	27/02/2004	100000	2011-05-10	-0.047619	2777	11.5617	11.5129	77	0	0	1	0	0	0	0	4.34381	12843	4	9561	3	9862	4	11449	4	13671	5	19150	6	11939	4	26758	9	0	0	0	0	0	0	0	1	0
1639	188000	2007-11-07	174000	2011-01-04	-0.0744681	1360	12.1442	12.0668	61	0	0	0	1	0	0	0	4.11087	29685	10	24188	8	24767	8	26482	9	23160	8	29583	10	24858	8	32677	10	0	0	0	0	1	0	0	0	0
1640	139950	29/10/2004	148000	2011-03-05	0.0575205	2377	11.849	11.905	70	0	0	1	0	0	0	0	4.2485	22961	7	24243	8	23502	8	26147	8	18727	6	29025	9	7784	3	11883	4	0	0	0	0	1	0	0	0	0
1641	96000	20/12/2005	108000	17/07/2009	0.125	1305	11.4721	11.5899	45	0	0	0	0	1	0	0	3.80666	8354	3	7063	3	9403	3	5275	2	9238	3	4079	2	25447	8	15353	5	0	0	1	0	0	0	0	0	0
1642	169950	13/10/2006	146500	2010-10-09	-0.137982	1428	12.0433	11.8948	83	0	1	0	0	0	0	0	4.41884	11690	4	14172	5	8125	3	18202	6	8587	3	6843	3	29668	10	7834	3	0	1	0	0	0	0	0	0	0
1643	70000	22/07/2005	70000	29/07/2011	0	2198	11.1563	11.1563	70	0	0	1	0	0	0	0	4.2485	28433	9	27809	9	24316	8	26955	9	20797	7	22482	7	30602	10	17620	6	0	1	0	0	0	0	0	0	0
1644	149950	19/12/2007	125000	16/03/2011	-0.166389	1183	11.9181	11.7361	65	0	0	0	1	0	0	0	4.17439	18912	6	13600	5	13873	5	24259	8	11505	4	28296	9	18901	6	28447	9	0	0	0	0	1	0	0	0	0
1645	104650	2007-02-03	92000	29/05/2009	-0.120879	819	11.5584	11.4295	84	0	1	0	0	0	0	0	4.43082	3325	2	2068	1	2806	1	2385	1	3630	2	6695	3	22010	7	24807	8	0	1	0	0	0	0	0	0	0
1646	144000	2004-10-02	165000	2008-10-04	0.145833	1521	11.8776	12.0137	35	0	0	0	0	0	1	0	3.55535	17451	6	18180	6	18769	6	22019	7	20708	7	3927	2	15388	5	13980	5	0	0	0	0	0	0	1	0	0
1647	50950	21/11/1997	144500	21/04/2011	1.83611	4899	10.8386	11.881	65	0	0	0	1	0	0	0	4.17439	18280	6	16247	5	14826	5	17067	6	14779	5	17812	6	25466	8	16180	5	0	0	0	0	0	0	0	0	1
1648	135500	2006-01-12	115000	2011-08-04	-0.151292	1589	11.8167	11.6527	83	0	1	0	0	0	0	0	4.41884	18512	6	16398	5	19054	6	24113	8	16436	6	16091	5	29386	9	4615	2	0	0	0	0	1	0	0	0	0
1649	60714	2008-10-09	37500	17/08/2011	-0.38235	1071	11.0139	10.5321	55	0	0	0	1	0	0	0	4.00733	1904	1	1838	1	2817	1	4697	2	1340	1	4221	2	13045	4	2986	1	0	1	0	0	0	0	0	0	0
1650	96000	20/12/2005	108000	17/07/2009	0.125	1305	11.4721	11.5899	45	0	0	0	0	1	0	0	3.80666	8354	3	7063	3	9403	3	5275	2	9238	3	4079	2	25447	8	15353	5	0	0	1	0	0	0	0	0	0
1651	125000	2005-12-08	117000	31/01/2012	-0.064	2363	11.7361	11.6699	68	0	0	0	1	0	0	0	4.21951	28718	9	27974	9	26391	9	15747	5	29144	9	26082	8	18251	6	30983	10	0	0	0	0	0	0	0	1	0
1652	67000	17/12/1997	175000	28/06/2010	1.61194	4576	11.1124	12.0725	71	0	0	1	0	0	0	0	4.26268	25403	8	22897	7	21565	7	29749	10	22909	7	25933	8	14974	5	16020	5	0	0	0	0	1	0	0	0	0
1653	145000	2005-06-09	155000	2010-05-01	0.0689655	1582	11.8845	11.9512	40	0	0	0	0	1	0	0	3.68888	29916	10	26617	9	30021	10	31068	10	31754	10	16018	5	28443	9	14206	5	0	0	0	0	0	0	0	1	0
1654	138000	2007-04-06	200000	2010-12-02	0.449275	984	11.835	12.2061	46	0	0	0	0	1	0	0	3.82864	12187	4	11537	4	14792	5	24436	8	10044	4	23987	8	4571	2	4097	2	0	0	0	0	0	0	1	0	0
1655	59500	28/05/2003	67000	30/06/2010	0.12605	2590	10.9937	11.1124	74	0	0	1	0	0	0	0	4.30407	6545	2	3827	2	6365	2	4700	2	7349	3	10313	4	14076	5	25088	8	0	0	0	0	0	1	0	0	0
1656	46000	21/06/2004	89950	13/07/2010	0.955435	2213	10.7364	11.407	73	0	0	1	0	0	0	0	4.29046	2425	1	2915	1	1803	1	2608	1	2147	1	3889	2	19636	6	11057	4	0	0	0	0	0	1	0	0	0
1657	272000	1998-07-09	735000	18/02/2011	1.70221	4547	12.5136	13.5076	82	0	1	0	0	0	0	0	4.40672	8764	3	13661	5	11673	4	23103	8	13044	4	11489	4	4217	2	96	1	0	0	0	0	0	0	1	0	0
1658	69950	2005-08-07	78000	23/05/2008	0.115082	1050	11.1555	11.2645	69	0	0	1	0	0	0	0	4.23411	5820	2	5151	2	5960	2	6973	3	2533	1	8488	3	24657	8	9923	4	1	0	0	0	0	0	0	0	0
1659	45000	1996-12-08	115000	13/08/2009	1.55556	4749	10.7144	11.6527	14	0	0	0	0	0	0	1	2.63906	17405	6	13125	4	20046	7	11134	4	16207	5	26564	9	23223	8	9917	4	0	0	0	1	0	0	0	0	0
1660	178000	28/06/2007	182000	2011-01-09	0.0224719	1526	12.0895	12.1118	63	0	0	0	1	0	0	0	4.14313	23299	8	22799	7	26689	9	28906	9	21592	7	8541	3	16208	5	13387	5	0	0	0	0	0	0	0	1	0
1661	173950	27/01/2006	131950	13/11/2009	-0.241449	1386	12.0665	11.7902	71	0	0	1	0	0	0	0	4.26268	5362	2	3843	2	5892	2	7530	3	2825	1	21731	7	7146	3	10577	4	0	0	0	1	0	0	0	0	0
1662	128000	2006-04-08	124999	30/07/2010	-0.0234453	1456	11.7598	11.7361	58	0	0	0	1	0	0	0	4.06044	16342	5	15671	5	16853	6	14452	5	15137	5	7317	3	22145	7	15851	5	0	0	0	1	0	0	0	0	0
1663	30000	26/08/2005	45000	13/05/2009	0.5	1356	10.309	10.7144	65	0	0	0	1	0	0	0	4.17439	3878	2	6655	3	4408	2	7672	3	3726	2	478	1	27719	9	2452	1	0	1	0	0	0	0	0	0	0
1664	87500	31/08/2007	91500	19/12/2008	0.0457143	476	11.3794	11.4241	59	0	0	0	1	0	0	0	4.07754	10044	4	12403	4	5986	2	23527	8	6053	2	11321	4	31529	10	3472	2	0	1	0	0	0	0	0	0	0
1665	28900	25/01/2002	58500	23/02/2011	1.02422	3316	10.2716	10.9768	64	0	0	0	1	0	0	0	4.15888	8451	3	6884	3	8496	3	9629	3	13834	5	15282	5	15730	5	2271	1	0	0	0	1	0	0	0	0	0
1666	92000	2004-10-09	103000	24/07/2009	0.119565	1778	11.4295	11.5425	79	0	0	1	0	0	0	0	4.36945	11358	4	8986	3	8627	3	13486	5	7315	3	27288	9	26875	9	8505	3	0	0	0	1	0	0	0	0	0
1667	185000	26/07/2000	432000	2011-04-11	1.33514	4118	12.1281	12.9762	63	0	0	0	1	0	0	0	4.14313	13066	4	10468	4	11654	4	26113	8	18262	6	26568	9	8079	3	3365	2	0	0	0	0	0	0	1	0	0
1668	46000	1997-08-08	104000	15/04/2011	1.26087	4998	10.7364	11.5521	72	0	0	1	0	0	0	0	4.27667	27490	9	27476	9	27288	9	29932	10	17519	6	24289	8	10228	4	28785	9	0	0	0	0	1	0	0	0	0
1669	130000	2002-08-01	180000	17/04/2009	0.384615	2656	11.7753	12.1007	66	0	0	0	1	0	0	0	4.18965	22752	7	17498	6	25103	8	28337	9	30041	10	11527	4	9882	4	18339	6	0	0	0	0	0	0	1	0	0
1670	97000	19/01/2007	97000	31/01/2008	0	377	11.4825	11.4825	70	0	0	1	0	0	0	0	4.2485	23323	8	22592	7	22637	7	17718	6	23991	8	21680	7	7476	3	30700	10	0	0	0	0	1	0	0	0	0
1671	100000	22/12/2008	114000	2011-04-03	0.14	802	11.5129	11.644	84	0	1	0	0	0	0	0	4.43082	17410	6	15710	5	19484	6	13712	5	17279	6	14633	5	10385	4	19024	6	0	0	0	0	0	1	0	0	0
1672	42000	20/06/2003	25000	2011-08-11	-0.404762	3063	10.6454	10.1266	61	0	0	0	1	0	0	0	4.11087	2489	1	1730	1	1260	1	1338	1	2868	1	11752	4	25420	8	31827	10	1	0	0	0	0	0	0	0	0
1673	46950	27/03/1997	100000	19/12/2011	1.12993	5380	10.7568	11.5129	66	0	0	0	1	0	0	0	4.18965	14576	5	10680	4	13615	5	9468	3	17014	6	11821	4	23051	8	22317	7	0	0	0	0	0	0	0	0	1
1674	28000	19/04/2002	75000	22/12/2008	1.67857	2439	10.24	11.2252	46	0	0	0	0	1	0	0	3.82864	3099	1	5587	2	2383	1	5811	2	1582	1	5234	2	32197	10	1532	1	0	1	0	0	0	0	0	0	0
1675	43000	20/07/2001	55000	21/10/2011	0.27907	3745	10.669	10.9151	44	0	0	0	0	1	0	0	3.78419	5257	2	4916	2	3955	2	5205	2	5737	2	3653	2	32465	10	10387	4	0	0	1	0	0	0	0	0	0
1676	59950	2003-07-04	77625	25/03/2011	0.294829	2909	11.0013	11.2596	57	0	0	0	1	0	0	0	4.04305	8507	3	9292	3	11240	4	3377	2	8338	3	16492	6	26814	9	2995	1	0	1	0	0	0	0	0	0	0
1677	40000	22/08/2002	80000	25/04/2008	1	2073	10.5966	11.2898	71	0	0	1	0	0	0	0	4.26268	22286	7	24095	8	18486	6	20059	7	15562	5	25937	8	13359	5	21212	7	0	0	1	0	0	0	0	0	0
1678	75000	2008-10-10	117000	2010-01-10	0.56	721	11.2252	11.6699	3	0	0	0	0	0	0	1	1.09861	10503	4	9344	3	9885	4	8368	3	16879	6	5835	2	21274	7	9520	3	0	0	1	0	0	0	0	0	0
1679	299995	15/03/2007	270000	2009-01-05	-0.099985	778	12.6115	12.5062	63	0	0	0	1	0	0	0	4.14313	31008	10	29658	10	29878	10	29780	10	28765	9	29682	10	11444	4	30466	10	0	0	0	0	0	0	0	1	0
1680	169500	19/12/2007	168000	17/12/2010	-0.00884956	1094	12.0406	12.0317	50	0	0	0	0	1	0	0	3.91202	27858	9	26416	9	24421	8	20935	7	24444	8	21645	7	25588	8	22454	7	0	0	0	0	1	0	0	0	0
1681	59137	21/09/2007	53000	30/05/2008	-0.103776	252	10.9876	10.878	64	0	0	0	1	0	0	0	4.15888	484	1	1661	1	1520	1	560	1	2045	1	32	1	18435	6	493	1	0	0	1	0	0	0	0	0	0
1682	92000	2006-07-09	106000	2011-02-06	0.152174	1729	11.4295	11.5712	37	0	0	0	0	0	1	0	3.61092	11823	4	11246	4	8739	3	9577	3	11857	4	22170	7	16488	6	11632	4	0	0	0	0	0	1	0	0	0
1683	198000	2005-01-02	231500	30/06/2008	0.169192	1245	12.196	12.3523	58	0	0	0	1	0	0	0	4.06044	19293	6	15482	5	21688	7	20974	7	20593	7	14027	5	24877	8	6859	3	0	0	0	0	0	0	0	0	1
1684	348000	2004-01-09	372500	25/08/2010	0.0704023	2184	12.76	12.828	82	0	1	0	0	0	0	0	4.40672	3581	2	8760	3	7329	3	14296	5	3687	2	498	1	6905	3	21	1	0	0	0	0	0	0	0	1	0
1685	135000	20/10/2006	132000	19/04/2011	-0.0222222	1642	11.813	11.7906	67	0	0	0	1	0	0	0	4.20469	29873	10	30922	10	31067	10	31871	10	29633	10	24652	8	12218	4	14383	5	0	0	1	0	0	0	0	0	0
1686	110000	16/02/2007	110000	2008-08-02	0	357	11.6082	11.6082	84	0	1	0	0	0	0	0	4.43082	21104	7	25889	8	23793	8	13801	5	26621	9	25130	8	4341	2	14227	5	0	0	1	0	0	0	0	0	0
1687	79950	2000-05-05	159000	27/05/2010	0.988743	3674	11.2892	11.9767	57	0	0	0	1	0	0	0	4.04305	5383	2	6571	3	7619	3	1629	1	3075	1	7580	3	9329	3	26178	8	0	0	0	0	0	0	0	1	0
1688	78000	18/11/2005	63000	20/09/2010	-0.192308	1767	11.2645	11.0509	68	0	0	0	1	0	0	0	4.21951	2397	1	1560	1	2500	1	1200	1	2228	1	13750	5	14895	5	18249	6	0	0	0	1	0	0	0	0	0
1689	78000	2005-11-11	70000	21/04/2011	-0.102564	1987	11.2645	11.1563	61	0	0	0	1	0	0	0	4.11087	21076	7	19773	7	27406	9	27562	9	17494	6	6674	3	16759	6	12876	4	0	0	0	1	0	0	0	0	0
1690	100950	27/06/2005	105000	23/04/2010	0.0401189	1761	11.5224	11.5617	59	0	0	0	1	0	0	0	4.07754	25694	8	27193	9	25959	8	17464	6	19699	6	26828	9	11368	4	25850	8	0	0	1	0	0	0	0	0	0
1691	64500	14/03/2002	124950	19/11/2010	0.937209	3172	11.0744	11.7357	75	0	0	1	0	0	0	0	4.31749	28717	9	27878	9	31319	10	29159	9	28312	9	29751	10	7102	3	19453	6	0	0	0	0	0	0	0	0	1
1692	66500	15/10/2001	118756	15/12/2008	0.785805	2618	11.105	11.6848	76	0	0	1	0	0	0	0	4.33073	23902	8	21294	7	25067	8	24010	8	26023	8	20224	7	8556	3	18809	6	0	0	0	0	1	0	0	0	0
1693	78000	2005-11-11	70000	21/04/2011	-0.102564	1987	11.2645	11.1563	61	0	0	0	1	0	0	0	4.11087	21076	7	19773	7	27406	9	27562	9	17494	6	6674	3	16759	6	12876	4	0	0	0	1	0	0	0	0	0
1694	85000	13/12/2004	90000	31/01/2011	0.0588235	2240	11.3504	11.4076	37	0	0	0	0	0	1	0	3.61092	15208	5	15743	5	17108	6	17774	6	7730	3	9232	3	22816	7	11822	4	0	0	0	0	1	0	0	0	0
1695	250000	14/07/2008	313500	22/11/2010	0.254	861	12.4292	12.6556	78	0	0	1	0	0	0	0	4.35671	25385	8	23475	8	30024	10	29510	9	30825	10	19300	6	17352	6	4940	2	0	0	0	0	0	0	1	0	0
1696	55000	2006-10-01	74500	18/01/2010	0.354545	1469	10.9151	11.2186	53	0	0	0	0	1	0	0	3.97029	10175	4	9312	3	9598	3	7887	3	7369	3	9594	3	20747	7	17655	6	1	0	0	0	0	0	0	0	0
1697	140000	2004-10-12	157660	2008-01-09	0.126143	1361	11.8494	11.9682	43	0	0	0	0	1	0	0	3.7612	14553	5	16991	6	13211	5	28294	9	16129	5	8011	3	31094	10	1576	1	0	0	1	0	0	0	0	0	0
1698	210000	2003-10-01	215995	28/10/2011	0.0285476	3213	12.2549	12.283	65	0	0	0	1	0	0	0	4.17439	18195	6	23872	8	20813	7	24754	8	26769	9	1511	1	7497	3	21869	7	0	0	0	0	0	0	0	1	0
1699	220000	23/09/2005	297500	18/12/2009	0.352273	1547	12.3014	12.6032	51	0	0	0	0	1	0	0	3.93183	20501	7	20317	7	20686	7	24967	8	19013	6	18908	6	10459	4	10878	4	0	0	0	0	0	0	0	1	0
1700	157500	2007-08-11	130000	2009-04-12	-0.174603	757	11.9672	11.7753	68	0	0	0	1	0	0	0	4.21951	15237	5	18218	6	14335	5	10390	4	11192	4	8282	3	32374	10	13022	4	0	0	0	0	1	0	0	0	0
1701	32950	31/07/2002	54950	2010-05-03	0.667678	2774	10.4027	10.9142	63	0	0	0	1	0	0	0	4.14313	14261	5	15329	5	17815	6	6359	2	15509	5	17822	6	13281	5	9441	3	0	0	0	0	0	0	0	0	1
1702	149950	17/04/2008	150000	25/10/2010	0.000333444	921	11.9181	11.9184	82	0	1	0	0	0	0	0	4.40672	3987	2	4041	2	3736	2	2952	1	3342	2	12486	4	3962	2	27322	9	0	1	0	0	0	0	0	0	0
1703	72000	22/08/2003	87000	2011-02-09	0.208333	2933	11.1844	11.3737	74	0	0	1	0	0	0	0	4.30407	5908	2	4412	2	5863	2	2692	1	6476	2	12713	4	14111	5	20095	7	0	0	0	0	1	0	0	0	0
1704	89000	22/04/2005	70000	2012-03-01	-0.213483	2447	11.3964	11.1563	47	0	0	0	0	1	0	0	3.85015	7454	3	6948	3	3999	2	11912	4	3107	1	10649	4	27985	9	23732	8	1	0	0	0	0	0	0	0	0
1705	62000	17/12/2004	80350	18/01/2008	0.295968	1127	11.0349	11.2941	74	0	0	1	0	0	0	0	4.30407	4868	2	8306	3	5760	2	5136	2	866	1	14235	5	29434	9	2063	1	0	1	0	0	0	0	0	0	0
1706	230000	2008-09-04	273173	23/12/2010	0.187709	988	12.3458	12.5179	75	0	0	1	0	0	0	0	4.31749	25590	8	26863	9	28717	9	24388	8	28755	9	25929	8	3642	2	21775	7	0	0	0	0	0	1	0	0	0
1707	13600	2002-11-02	77000	24/04/2009	4.66176	2629	9.51783	11.2516	73	0	0	1	0	0	0	0	4.29046	18119	6	14894	5	14120	5	18379	6	16220	5	23517	8	27028	9	11494	4	0	0	1	0	0	0	0	0	0
1708	81995	22/03/2006	70500	2009-04-12	-0.140191	1353	11.3144	11.1634	71	0	0	1	0	0	0	0	4.26268	14306	5	15427	5	10863	4	15275	5	11968	4	23110	8	6280	2	21099	7	0	0	1	0	0	0	0	0	0
1709	115000	2007-12-10	109000	29/05/2009	-0.0521739	595	11.6527	11.5991	73	0	0	1	0	0	0	0	4.29046	13103	4	13947	5	14725	5	15288	5	9084	3	11247	4	10579	4	11224	4	0	0	1	0	0	0	0	0	0
1710	98950	13/11/2003	116000	14/08/2009	0.172309	2101	11.5024	11.6613	82	0	1	0	0	0	0	0	4.40672	23732	8	22561	7	24148	8	17991	6	20239	7	19793	7	23507	8	13736	5	0	0	1	0	0	0	0	0	0
1711	175000	1999-09-04	462500	16/12/2011	1.64286	4634	12.0725	13.0444	73	0	0	1	0	0	0	0	4.29046	17611	6	30846	10	32665	10	32629	10	15612	5	11464	4	12113	4	43	1	0	0	0	0	0	0	1	0	0
1712	64950	31/10/2003	91250	2009-06-02	0.404927	1925	11.0814	11.4214	68	0	0	0	1	0	0	0	4.21951	15813	5	18983	6	15460	5	26766	9	7848	3	20103	7	10749	4	7165	3	0	1	0	0	0	0	0	0	0
1713	225000	14/02/2007	210000	17/04/2009	-0.0666667	793	12.3239	12.2549	37	0	0	0	0	0	1	0	3.61092	18512	6	16398	5	19054	6	24113	8	16436	6	16091	5	29386	9	4615	2	0	0	0	0	1	0	0	0	0
1714	119950	2005-06-07	114950	27/02/2009	-0.041684	1332	11.6948	11.6523	65	0	0	0	1	0	0	0	4.17439	24477	8	19700	6	18726	6	26283	9	18342	6	28678	9	23911	8	21308	7	0	0	1	0	0	0	0	0	0
1715	59000	2001-08-06	113000	26/09/2011	0.915254	3762	10.9853	11.6351	54	0	0	0	0	1	0	0	3.98898	9968	4	8735	3	10548	4	1784	1	14986	5	17220	6	15380	5	27205	9	0	0	0	0	0	1	0	0	0
1716	66500	15/10/2001	118756	15/12/2008	0.785805	2618	11.105	11.6848	76	0	0	1	0	0	0	0	4.33073	23902	8	21294	7	25067	8	24010	8	26023	8	20224	7	8556	3	18809	6	0	0	0	0	1	0	0	0	0
1717	184000	2004-03-12	200000	2011-08-04	0.0869565	2317	12.1227	12.2061	62	0	0	0	1	0	0	0	4.12713	27942	9	20700	7	22702	7	28035	9	29207	9	28481	9	17650	6	27885	9	0	0	0	0	0	1	0	0	0
1718	30000	28/06/2002	80000	2008-08-09	1.66667	2264	10.309	11.2898	64	0	0	0	1	0	0	0	4.15888	891	1	983	1	1462	1	217	1	3936	2	1889	1	8674	3	10898	4	0	0	1	0	0	0	0	0	0
1719	25000	31/10/2003	42000	16/07/2010	0.68	2450	10.1266	10.6454	52	0	0	0	0	1	0	0	3.95124	4857	2	3834	2	4122	2	9682	3	2617	1	8732	3	22044	7	7171	3	1	0	0	0	0	0	0	0	0
1720	29000	31/03/1995	70000	30/10/2009	1.41379	5327	10.2751	11.1563	65	0	0	0	1	0	0	0	4.17439	13466	5	12914	4	10206	4	13054	4	10743	4	26216	8	7975	3	22922	7	0	0	0	1	0	0	0	0	0
1721	175000	1999-09-04	462500	16/12/2011	1.64286	4634	12.0725	13.0444	73	0	0	1	0	0	0	0	4.29046	17611	6	30846	10	32665	10	32629	10	15612	5	11464	4	12113	4	43	1	0	0	0	0	0	0	1	0	0
1722	48000	1997-02-05	140000	2011-01-07	1.91667	5173	10.779	11.8494	76	0	0	1	0	0	0	0	4.33073	21582	7	22087	7	25433	8	7534	3	27813	9	24711	8	9714	3	22752	7	0	0	0	0	0	0	0	0	1
1723	155995	30/06/2008	155000	2009-11-11	-0.00637841	499	11.9576	11.9512	83	0	1	0	0	0	0	0	4.41884	11933	4	16503	6	16651	6	21773	7	4511	2	12454	4	11980	4	2924	1	0	1	0	0	0	0	0	0	0
1724	85000	22/11/2002	132000	17/01/2008	0.552941	1882	11.3504	11.7906	70	0	0	1	0	0	0	0	4.2485	31127	10	32614	10	32723	10	31781	10	21741	7	27386	9	18110	6	19422	6	1	0	0	0	0	0	0	0	0
1725	94995	20/10/2000	120000	16/11/2010	0.263224	3679	11.4616	11.6952	80	0	0	1	0	0	0	0	4.38203	10848	4	9670	3	10237	4	27175	9	2255	1	10754	4	30302	10	12248	4	0	1	0	0	0	0	0	0	0
1726	69995	25/04/2003	103500	2010-09-06	0.478677	2602	11.1562	11.5473	60	0	0	0	1	0	0	0	4.09434	11160	4	11023	4	12583	4	11908	4	7163	3	20073	7	6118	2	13139	5	0	0	1	0	0	0	0	0	0
1727	103950	19/02/2003	108500	14/03/2008	0.043771	1850	11.5517	11.5945	71	0	0	1	0	0	0	0	4.26268	16159	5	14558	5	13958	5	20577	7	10213	4	24444	8	25701	8	7330	3	0	1	0	0	0	0	0	0	0
1728	70000	2006-04-10	90000	25/09/2009	0.285714	1087	11.1563	11.4076	68	0	0	0	1	0	0	0	4.21951	15989	5	16130	5	16755	6	18886	6	12230	4	18149	6	27891	9	3492	2	0	0	0	0	1	0	0	0	0
1729	345000	20/01/2006	305000	13/12/2011	-0.115942	2153	12.7513	12.6281	46	0	0	0	0	1	0	0	3.82864	28659	9	25502	8	29585	10	26413	9	27385	9	19275	6	17315	6	21181	7	0	0	0	0	0	0	0	0	1
1730	83000	22/12/2004	80000	23/01/2009	-0.0361446	1493	11.3266	11.2898	60	0	0	0	1	0	0	0	4.09434	2198	1	3793	2	2353	1	1589	1	1765	1	1885	1	15698	5	11383	4	0	0	0	0	0	1	0	0	0
1731	32950	31/07/2002	54950	2010-05-03	0.667678	2774	10.4027	10.9142	63	0	0	0	1	0	0	0	4.14313	14261	5	15329	5	17815	6	6359	2	15509	5	17822	6	13281	5	9441	3	0	0	0	0	0	0	0	0	1
1732	195000	2006-08-08	195000	22/12/2011	0	1962	12.1808	12.1808	77	0	0	1	0	0	0	0	4.34381	32308	10	31459	10	29225	9	32468	10	27338	9	31202	10	22469	7	27771	9	0	0	1	0	0	0	0	0	0
1733	48000	1997-08-08	132000	18/12/2009	1.75	4515	10.779	11.7906	62	0	0	0	1	0	0	0	4.12713	24728	8	20758	7	17571	6	25257	8	20172	7	27429	9	29136	9	19076	6	0	0	0	1	0	0	0	0	0
1734	86000	2009-03-04	90500	28/05/2010	0.0523256	420	11.3621	11.4131	61	0	0	0	1	0	0	0	4.11087	27463	9	30418	10	29840	10	26268	8	21492	7	31490	10	5114	2	24257	8	0	0	1	0	0	0	0	0	0
1735	178000	2006-02-06	185000	23/05/2011	0.0393258	1816	12.0895	12.1281	66	0	0	0	1	0	0	0	4.18965	29642	10	25847	8	27683	9	23900	8	29521	9	29510	9	15436	5	27456	9	0	0	0	0	0	0	0	1	0
1736	39000	20/05/1999	112000	2010-11-08	1.87179	4101	10.5713	11.6263	61	0	0	0	1	0	0	0	4.11087	28288	9	29753	10	24056	8	23174	8	18937	6	30778	10	15038	5	30620	10	0	0	0	1	0	0	0	0	0
1737	39950	18/10/1999	95000	2010-04-06	1.37797	3882	10.5954	11.4616	69	0	0	1	0	0	0	0	4.23411	13646	5	18223	6	16411	5	10880	4	12010	4	7092	3	24025	8	4687	2	0	0	1	0	0	0	0	0	0
1738	115000	2007-12-10	109000	29/05/2009	-0.0521739	595	11.6527	11.5991	73	0	0	1	0	0	0	0	4.29046	13103	4	13947	5	14725	5	15288	5	9084	3	11247	4	10579	4	11224	4	0	0	1	0	0	0	0	0	0
1739	72500	1999-06-08	129000	14/11/2008	0.77931	3388	11.1913	11.7676	59	0	0	0	1	0	0	0	4.07754	21294	7	19219	6	21057	7	25605	8	18951	6	14793	5	30453	10	7101	3	0	0	0	0	1	0	0	0	0
1740	123000	2010-03-12	124500	27/01/2012	0.0121951	420	11.7199	11.7321	42	0	0	0	0	1	0	0	3.73767	32450	10	32029	10	31476	10	30782	10	32526	10	17160	6	26977	9	32033	10	0	0	0	0	0	0	0	1	0
1741	40500	1999-07-05	142000	2011-11-02	2.50617	4298	10.6091	11.8636	62	0	0	0	1	0	0	0	4.12713	20765	7	19834	7	18522	6	22140	7	20585	7	14707	5	11716	4	20777	7	0	0	0	0	0	0	0	0	1
1742	135800	2006-09-06	97500	2010-01-02	-0.282032	1333	11.8189	11.4876	70	0	0	1	0	0	0	0	4.2485	10456	4	11725	4	12544	4	7627	3	7607	3	10487	4	29088	9	4300	2	0	1	0	0	0	0	0	0	0
1743	185000	21/07/2006	152500	2011-02-09	-0.175676	1869	12.1281	11.9349	80	0	0	1	0	0	0	0	4.38203	22450	7	25636	8	18707	6	28420	9	15039	5	13804	5	22335	7	13395	5	0	0	1	0	0	0	0	0	0
1744	155000	29/11/1996	380000	19/08/2011	1.45161	5376	11.9512	12.8479	80	0	0	1	0	0	0	0	4.38203	17611	6	30846	10	32665	10	32629	10	15612	5	11464	4	12113	4	43	1	0	0	0	0	0	0	1	0	0
1745	580000	20/09/2006	655000	26/10/2011	0.12931	1862	13.2708	13.3924	59	0	0	0	1	0	0	0	4.07754	6711	3	6016	2	10398	4	15733	5	6234	2	5647	2	5125	2	3658	2	0	0	0	0	0	0	1	0	0
1746	82000	28/01/1999	169000	2011-05-07	1.06098	4541	11.3145	12.0377	69	0	0	1	0	0	0	0	4.23411	29234	9	28621	9	29835	10	31741	10	27638	9	16242	5	19870	7	15357	5	0	1	0	0	0	0	0	0	0
1747	45500	15/03/1996	101000	24/07/2009	1.21978	4879	10.7255	11.5229	85	0	1	0	0	0	0	0	4.44265	24194	8	22479	7	20927	7	27188	9	17665	6	18386	6	21422	7	18521	6	0	0	0	0	0	1	0	0	0
1748	44995	2006-08-05	52200	27/06/2008	0.160129	781	10.7143	10.8628	66	0	0	0	1	0	0	0	4.18965	850	1	1265	1	1524	1	58	1	878	1	8945	3	10206	4	9734	3	0	0	0	1	0	0	0	0	0
1749	49750	25/05/2000	112000	25/04/2008	1.25126	2892	10.8148	11.6263	78	0	0	1	0	0	0	0	4.35671	18946	6	15144	5	15523	5	12092	4	18212	6	23404	8	19260	6	28578	9	0	0	0	0	0	0	0	0	1
1750	79950	23/08/2001	108000	2011-01-12	0.350844	3752	11.2892	11.5899	50	0	0	0	0	1	0	0	3.91202	25097	8	20742	7	17961	6	19956	7	20830	7	27838	9	32338	10	24870	8	0	0	0	1	0	0	0	0	0
1751	63000	19/03/1999	200000	2010-03-06	2.1746	4094	11.0509	12.2061	37	0	0	0	0	0	1	0	3.61092	15282	5	14967	5	17491	6	18436	6	3426	2	19938	7	22482	7	18190	6	1	0	0	0	0	0	0	0	0
1752	111995	24/05/2006	108000	28/10/2008	-0.0356712	888	11.6262	11.5899	74	0	0	1	0	0	0	0	4.30407	25552	8	23056	8	19798	7	20283	7	28717	9	28253	9	13855	5	25557	8	0	0	1	0	0	0	0	0	0
1753	76500	2004-04-06	95000	13/10/2008	0.24183	1592	11.245	11.4616	44	0	0	0	0	1	0	0	3.78419	18442	6	16997	6	17675	6	16975	6	15377	5	15826	5	16881	6	16525	6	0	1	0	0	0	0	0	0	0
1754	115750	28/11/2003	123500	21/01/2008	0.0669546	1515	11.6592	11.724	78	0	0	1	0	0	0	0	4.35671	16198	5	16211	5	17357	6	23058	8	16315	5	4877	2	18962	6	9876	4	0	0	0	1	0	0	0	0	0
1755	46500	2005-02-09	75000	27/05/2011	0.612903	2093	10.7472	11.2252	65	0	0	0	1	0	0	0	4.17439	807	1	1118	1	2495	1	1313	1	306	1	3280	1	24109	8	1146	1	0	1	0	0	0	0	0	0	0
1756	38500	1999-02-07	84000	19/03/2010	1.18182	3913	10.5584	11.3386	78	0	0	1	0	0	0	0	4.35671	22806	7	22057	7	21930	7	22046	7	13648	5	23490	8	30214	10	10868	4	0	0	1	0	0	0	0	0	0
1757	168000	21/06/2007	164000	2010-12-11	-0.0238095	1240	12.0317	12.0076	63	0	0	0	1	0	0	0	4.14313	19305	6	19117	6	19746	7	14809	5	19948	7	9009	3	20967	7	16821	6	0	0	0	0	0	0	1	0	0
1758	115000	15/04/2005	124500	25/01/2008	0.0826087	1015	11.6527	11.7321	60	0	0	0	1	0	0	0	4.09434	31165	10	31210	10	26316	9	32451	10	21888	7	19736	7	32312	10	27907	9	1	0	0	0	0	0	0	0	0
1759	119000	16/10/2006	107000	18/11/2011	-0.10084	1859	11.6869	11.5806	68	0	0	0	1	0	0	0	4.21951	15989	5	16130	5	16755	6	18886	6	12230	4	18149	6	27891	9	3492	2	0	0	0	0	1	0	0	0	0
1760	86000	2009-03-04	90500	28/05/2010	0.0523256	420	11.3621	11.4131	61	0	0	0	1	0	0	0	4.11087	27463	9	30418	10	29840	10	26268	8	21492	7	31490	10	5114	2	24257	8	0	0	1	0	0	0	0	0	0
1761	139995	17/12/2004	144000	30/08/2011	0.0286082	2447	11.8494	11.8776	59	0	0	0	1	0	0	0	4.07754	25073	8	22780	7	25393	8	19202	6	21949	7	20599	7	21318	7	17100	6	0	0	1	0	0	0	0	0	0
1762	148995	21/06/2005	132500	28/11/2008	-0.110708	1256	11.9117	11.7943	66	0	0	0	1	0	0	0	4.18965	31978	10	28480	9	30794	10	31221	10	28686	9	24254	8	28417	9	24737	8	0	0	0	0	1	0	0	0	0
1763	162500	14/05/2007	156000	25/05/2010	-0.04	1107	11.9984	11.9576	64	0	0	0	1	0	0	0	4.15888	28996	9	27719	9	30685	10	31452	10	30819	10	22128	7	10415	4	16998	6	0	0	0	0	1	0	0	0	0
1764	43000	20/07/2001	55000	21/10/2011	0.27907	3745	10.669	10.9151	44	0	0	0	0	1	0	0	3.78419	5257	2	4916	2	3955	2	5205	2	5737	2	3653	2	32465	10	10387	4	0	0	1	0	0	0	0	0	0
1765	115000	15/11/2004	107000	28/10/2011	-0.0695652	2538	11.6527	11.5806	62	0	0	0	1	0	0	0	4.12713	21210	7	17981	6	17314	6	26471	9	16599	6	13782	5	27079	9	18408	6	0	0	1	0	0	0	0	0	0
1766	156950	31/01/2006	80500	22/05/2009	-0.487098	1207	11.9637	11.296	58	0	0	0	1	0	0	0	4.06044	31509	10	30213	10	30430	10	30708	10	30526	10	30344	10	13976	5	25241	8	0	0	0	1	0	0	0	0	0
1767	94950	31/05/2002	112500	28/09/2009	0.184834	2677	11.4611	11.6307	79	0	0	1	0	0	0	0	4.36945	23416	8	23437	8	25217	8	25489	8	22859	7	15987	5	23203	8	6139	2	0	0	1	0	0	0	0	0	0
1768	92500	26/06/2002	115000	28/08/2009	0.243243	2620	11.435	11.6527	67	0	0	0	1	0	0	0	4.20469	13736	5	13859	5	16293	5	3592	2	17779	6	7563	3	21295	7	28394	9	0	0	0	0	0	1	0	0	0
1769	190000	29/04/2005	225000	2009-10-07	0.184211	1533	12.1548	12.3239	58	0	0	0	1	0	0	0	4.06044	31793	10	31430	10	30434	10	31571	10	32509	10	24351	8	16979	6	24392	8	0	0	0	0	0	0	0	1	0
1770	134000	20/02/2007	145000	19/03/2008	0.0820896	393	11.8056	11.8845	61	0	0	0	1	0	0	0	4.11087	22374	7	22209	7	25414	8	27980	9	18535	6	9928	4	14638	5	14061	5	0	0	0	0	1	0	0	0	0
1771	144000	2006-05-10	142500	2010-11-02	-0.0104167	1225	11.8776	11.8671	35	0	0	0	0	0	1	0	3.55535	8161	3	10562	4	7993	3	12067	4	22034	7	1464	1	23243	8	1382	1	0	0	0	0	0	0	0	0	1
1772	155000	13/06/2008	235000	29/01/2010	0.516129	595	11.9512	12.3673	65	0	0	0	1	0	0	0	4.17439	14248	5	13257	5	12460	4	6999	3	11063	4	20456	7	24927	8	20864	7	0	0	0	0	0	0	0	1	0
1773	313000	24/04/2008	320000	15/10/2010	0.0223642	904	12.654	12.6761	74	0	0	1	0	0	0	0	4.30407	22098	7	21559	7	26276	9	26550	9	28973	9	11939	4	18947	6	4352	2	0	0	0	0	0	0	1	0	0
1774	88000	2003-07-11	104000	24/06/2011	0.181818	2786	11.3851	11.5521	69	0	0	1	0	0	0	0	4.23411	16225	5	12095	4	13509	5	11519	4	16554	6	27609	9	12114	4	28132	9	0	0	0	0	0	1	0	0	0
1775	140000	30/08/2007	105000	2011-07-02	-0.25	1257	11.8494	11.5617	65	0	0	0	1	0	0	0	4.17439	11015	4	28779	9	31988	10	15938	5	9774	3	4850	2	198	1	2017	1	0	0	0	0	1	0	0	0	0
1776	105000	16/10/2003	145000	28/05/2010	0.380952	2416	11.5617	11.8845	83	0	1	0	0	0	0	0	4.41884	30951	10	27482	9	24040	8	31102	10	23487	8	25217	8	32142	10	32130	10	1	0	0	0	0	0	0	0	0
1777	64000	26/09/2003	105000	2008-01-02	0.640625	1589	11.0666	11.5617	40	0	0	0	0	1	0	0	3.68888	17999	6	15842	5	14724	5	27364	9	9176	3	19526	6	32215	10	10902	4	0	1	0	0	0	0	0	0	0
1778	40200	15/11/1996	85000	2008-06-11	1.11443	4374	10.6016	11.3504	59	0	0	0	1	0	0	0	4.07754	27626	9	26889	9	27229	9	19409	6	30676	10	17820	6	13194	5	28476	9	0	0	0	0	0	0	0	1	0
1779	120000	16/07/2008	100000	30/04/2010	-0.166667	653	11.6952	11.5129	74	0	0	1	0	0	0	0	4.30407	18795	6	15440	5	16510	6	20475	7	16076	5	32671	10	5068	2	32234	10	0	0	0	0	0	1	0	0	0
1780	42000	2004-05-07	55000	17/12/2010	0.309524	2356	10.6454	10.9151	68	0	0	0	1	0	0	0	4.21951	946	1	1511	1	847	1	3938	2	865	1	1931	1	28416	9	1790	1	0	1	0	0	0	0	0	0	0
1781	79500	28/06/2002	106000	18/01/2010	0.333333	2761	11.2835	11.5712	74	0	0	1	0	0	0	0	4.30407	32251	10	32569	10	32053	10	31619	10	27920	9	24754	8	22847	7	24422	8	0	1	0	0	0	0	0	0	0
1782	190000	25/02/2005	148000	2009-01-05	-0.221053	1526	12.1548	11.905	84	0	1	0	0	0	0	0	4.43082	14725	5	15165	5	13649	5	13858	5	8089	3	7557	3	23343	8	27136	9	1	0	0	0	0	0	0	0	0
1783	124000	2007-12-04	118000	15/12/2010	-0.0483871	1343	11.728	11.6784	73	0	0	1	0	0	0	0	4.29046	24634	8	20858	7	22964	7	13777	5	21297	7	26015	8	23808	8	27405	9	0	0	1	0	0	0	0	0	0
1784	104995	28/03/2003	147000	2010-11-01	0.400067	2481	11.5617	11.8982	73	0	0	1	0	0	0	0	4.29046	4258	2	4499	2	3257	1	3240	1	4226	2	4311	2	21491	7	15259	5	0	0	0	0	1	0	0	0	0
1785	44995	2006-08-05	52200	27/06/2008	0.160129	781	10.7143	10.8628	66	0	0	0	1	0	0	0	4.18965	850	1	1265	1	1524	1	58	1	878	1	8945	3	10206	4	9734	3	0	0	0	1	0	0	0	0	0
1786	58950	2000-08-09	105000	17/09/2010	0.78117	3661	10.9844	11.5617	68	0	0	0	1	0	0	0	4.21951	6690	3	7750	3	7280	3	14905	5	4649	2	12021	4	5720	2	3146	1	0	0	0	0	1	0	0	0	0
1787	134950	31/05/2000	134000	2009-06-04	-0.00703964	3232	11.8127	11.8056	79	0	0	1	0	0	0	0	4.36945	8783	3	12748	4	9374	3	22188	7	8504	3	850	1	22848	7	3319	2	0	1	0	0	0	0	0	0	0
1788	200000	2008-01-08	216000	30/08/2011	0.08	1124	12.2061	12.283	69	0	0	1	0	0	0	0	4.23411	9110	3	7553	3	11744	4	8454	3	7851	3	4631	2	16245	5	15241	5	0	0	0	0	0	0	1	0	0
1789	135000	13/11/2009	152000	27/08/2010	0.125926	287	11.813	11.9316	84	0	1	0	0	0	0	0	4.43082	5318	2	7126	3	6218	2	21239	7	6079	2	1427	1	15571	5	681	1	0	0	0	0	0	0	0	0	1
1790	120000	2006-09-06	116500	29/09/2011	-0.0291667	1938	11.6952	11.6656	65	0	0	0	1	0	0	0	4.17439	5362	2	3843	2	5892	2	7530	3	2825	1	21731	7	7146	3	10577	4	0	0	0	1	0	0	0	0	0
1791	126950	21/05/2004	81000	2010-11-10	-0.361954	2334	11.7515	11.3022	82	0	1	0	0	0	0	0	4.40672	21727	7	19176	6	16880	6	16621	6	24508	8	19822	7	15037	5	28835	9	0	0	0	0	0	1	0	0	0
1792	44995	2006-08-05	52200	27/06/2008	0.160129	781	10.7143	10.8628	66	0	0	0	1	0	0	0	4.18965	850	1	1265	1	1524	1	58	1	878	1	8945	3	10206	4	9734	3	0	0	0	1	0	0	0	0	0
1793	68750	30/08/2002	117000	15/01/2008	0.701818	1964	11.1382	11.6699	80	0	0	1	0	0	0	0	4.38203	25026	8	19461	6	17917	6	29127	9	15857	5	29117	9	31832	10	23631	8	1	0	0	0	0	0	0	0	0
1794	164000	2008-03-01	170000	2012-08-02	0.0365854	1497	12.0076	12.0436	64	0	0	0	1	0	0	0	4.15888	29495	9	28242	9	30422	10	19733	7	29071	9	27668	9	14478	5	25312	8	0	0	0	0	0	0	0	1	0
1795	113950	25/06/2002	155000	21/04/2009	0.360246	2492	11.6435	11.9512	74	0	0	1	0	0	0	0	4.30407	24624	8	23517	8	24425	8	15212	5	25148	8	25636	8	8878	3	32179	10	0	0	0	0	0	0	0	0	1
1796	192500	19/07/2002	250000	21/06/2010	0.298701	2894	12.1679	12.4292	63	0	0	0	1	0	0	0	4.14313	11870	4	9375	3	15199	5	26153	8	9111	3	12154	4	7884	3	6333	2	0	0	0	0	0	0	1	0	0
1797	105000	30/12/2003	122500	20/05/2011	0.166667	2698	11.5617	11.7159	65	0	0	0	1	0	0	0	4.17439	14299	5	17319	6	17288	6	11642	4	12409	4	13773	5	14515	5	5268	2	0	0	0	0	1	0	0	0	0
1798	107500	23/05/2003	135000	30/03/2009	0.255814	2138	11.5852	11.813	57	0	0	0	1	0	0	0	4.04305	17373	6	12749	4	15014	5	12096	4	16716	6	18151	6	23277	8	25997	8	0	0	0	0	0	0	1	0	0
1799	94950	31/07/2003	115000	2008-01-02	0.211164	1646	11.4611	11.6527	70	0	0	1	0	0	0	0	4.2485	32626	10	31992	10	30581	10	32790	10	26004	8	30295	10	28452	9	28735	9	0	0	1	0	0	0	0	0	0
1800	46000	26/05/2006	46000	29/02/2008	0	644	10.7364	10.7364	3	0	0	0	0	0	0	1	1.09861	420	1	510	1	716	1	605	1	680	1	3702	2	8648	3	9200	3	0	0	1	0	0	0	0	0	0
1801	118000	29/11/2005	132000	23/11/2009	0.118644	1455	11.6784	11.7906	50	0	0	0	0	1	0	0	3.91202	27619	9	23799	8	23639	8	31118	10	17551	6	28123	9	19083	6	26773	9	0	0	1	0	0	0	0	0	0
1802	10000	30/08/2000	43000	19/01/2012	3.3	4159	9.21034	10.669	34	0	0	0	0	0	1	0	3.52636	1565	1	2565	1	2820	1	404	1	5068	2	4407	2	16999	6	708	1	0	0	1	0	0	0	0	0	0
1803	30000	26/08/2005	45000	13/05/2009	0.5	1356	10.309	10.7144	65	0	0	0	1	0	0	0	4.17439	3878	2	6655	3	4408	2	7672	3	3726	2	478	1	27719	9	2452	1	0	1	0	0	0	0	0	0	0
1804	85000	13/12/2004	90000	31/01/2011	0.0588235	2240	11.3504	11.4076	37	0	0	0	0	0	1	0	3.61092	15208	5	15743	5	17108	6	17774	6	7730	3	9232	3	22816	7	11822	4	0	0	0	0	1	0	0	0	0
1805	114500	28/09/2005	122000	2012-09-02	0.0655022	2325	11.6483	11.7118	57	0	0	0	1	0	0	0	4.04305	26579	9	20381	7	22833	7	18433	6	24358	8	32021	10	26241	8	24170	8	0	0	1	0	0	0	0	0	0
1806	54500	26/08/2004	82000	30/11/2011	0.504587	2652	10.906	11.3145	56	0	0	0	1	0	0	0	4.02535	1872	1	1770	1	3738	2	5878	2	1761	1	972	1	8762	3	4474	2	0	1	0	0	0	0	0	0	0
1807	21650	29/02/2000	87500	25/01/2008	3.04157	2887	9.98276	11.3794	45	0	0	0	0	1	0	0	3.80666	18237	6	17536	6	17106	6	22900	7	16001	5	18942	6	16351	5	7825	3	0	0	0	0	1	0	0	0	0
1808	27500	14/09/2001	60000	2010-10-12	1.18182	3374	10.2219	11.0021	59	0	0	0	1	0	0	0	4.07754	24091	8	24766	8	21727	7	17141	6	19328	6	29263	9	21624	7	13744	5	0	0	0	0	1	0	0	0	0
1809	25000	18/05/1995	63000	23/04/2010	1.52	5454	10.1266	11.0509	38	0	0	0	0	0	1	0	3.63759	2886	1	3667	2	4465	2	1469	1	4570	2	4093	2	12039	4	3449	2	0	0	1	0	0	0	0	0	0
1810	174950	16/10/2009	174950	26/05/2010	0	222	12.0723	12.0723	67	0	0	0	1	0	0	0	4.20469	26942	9	25141	8	25889	8	25580	8	31267	10	27632	9	16970	6	9486	3	0	0	0	1	0	0	0	0	0
1811	63500	2002-01-02	80000	2011-08-09	0.259843	3506	11.0588	11.2898	59	0	0	0	1	0	0	0	4.07754	7318	3	6665	3	4003	2	15338	5	2946	1	16657	6	29102	9	9996	4	0	1	0	0	0	0	0	0	0
1812	85000	2001-10-08	140000	30/04/2008	0.647059	2455	11.3504	11.8494	78	0	0	1	0	0	0	0	4.35671	9608	3	9659	3	10321	4	16583	6	7745	3	4959	2	16947	6	6195	2	0	0	1	0	0	0	0	0	0
1813	27995	30/07/1999	79995	25/01/2010	1.85747	3832	10.2398	11.2897	61	0	0	0	1	0	0	0	4.11087	2976	1	3239	1	2570	1	2890	1	1034	1	8553	3	21916	7	15094	5	0	1	0	0	0	0	0	0	0
1814	111500	31/01/2005	117000	17/09/2010	0.0493274	2055	11.6218	11.6699	63	0	0	0	1	0	0	0	4.14313	21262	7	22693	7	19579	6	14414	5	22275	7	13144	5	22723	7	15625	5	0	0	0	0	0	0	0	0	1
1815	227500	2003-05-11	290000	18/04/2011	0.274725	2721	12.3349	12.5776	66	0	0	0	1	0	0	0	4.18965	24544	8	21738	7	25391	8	20981	7	26814	9	24918	8	7718	3	23251	8	0	0	0	0	0	0	0	0	1
1816	80995	28/06/2002	122000	2008-06-06	0.506266	2170	11.3021	11.7118	69	0	0	1	0	0	0	0	4.23411	11629	4	17185	6	21864	7	18517	6	6339	2	4414	2	14047	5	1861	1	0	1	0	0	0	0	0	0	0
1817	18000	23/08/2002	35000	27/03/2009	0.944444	2408	9.79813	10.4631	1	0	0	0	0	0	0	1	0	2917	1	3765	2	4474	2	1700	1	5378	2	5195	2	17002	6	1158	1	0	0	1	0	0	0	0	0	0
1818	58333	31/07/2006	95000	20/08/2008	0.628581	751	10.9739	11.4616	34	0	0	0	0	0	1	0	3.52636	3237	1	3864	2	3969	2	8140	3	9057	3	3086	1	10938	4	208	1	0	0	0	0	0	0	0	1	0
1819	49000	16/10/1997	124500	2012-03-02	1.54082	5223	10.7996	11.7321	69	0	0	1	0	0	0	0	4.23411	28963	9	29605	10	31189	10	30065	10	31501	10	12731	4	17441	6	14838	5	0	0	0	1	0	0	0	0	0
1820	39950	22/01/2004	69000	30/05/2008	0.727159	1590	10.5954	11.1419	48	0	0	0	0	1	0	0	3.8712	1615	1	5658	2	2255	1	954	1	1342	1	337	1	19459	6	4863	2	0	0	0	1	0	0	0	0	0
1821	152500	24/10/2006	141000	2010-04-06	-0.0754098	1319	11.9349	11.8565	79	0	0	1	0	0	0	0	4.36945	23780	8	25267	8	25133	8	28673	9	26942	9	18646	6	5598	2	14082	5	0	1	0	0	0	0	0	0	0
1822	169950	13/10/2006	146500	2010-10-09	-0.137982	1428	12.0433	11.8948	83	0	1	0	0	0	0	0	4.41884	11690	4	14172	5	8125	3	18202	6	8587	3	6843	3	29668	10	7834	3	0	1	0	0	0	0	0	0	0
1823	104950	18/03/2005	69000	29/06/2009	-0.342544	1564	11.5612	11.1419	82	0	1	0	0	0	0	0	4.40672	12096	4	11223	4	8778	3	18943	6	10662	4	18030	6	10331	4	12153	4	0	0	1	0	0	0	0	0	0
1824	42000	29/09/2010	48000	28/04/2011	0.142857	211	10.6454	10.779	69	0	0	1	0	0	0	0	4.23411	10890	4	12148	4	7140	3	13803	5	9824	3	9907	4	24008	8	8499	3	0	0	0	1	0	0	0	0	0
1825	44500	24/08/2001	75000	29/07/2009	0.685393	2896	10.7032	11.2252	71	0	0	1	0	0	0	0	4.26268	5232	2	6316	2	6550	2	3682	2	5953	2	8255	3	19342	6	1837	1	0	0	0	0	1	0	0	0	0
1826	243000	2006-12-06	355000	17/02/2011	0.460905	1711	12.4008	12.7799	71	0	0	1	0	0	0	0	4.26268	15706	5	11733	4	16553	6	22231	7	22398	7	14599	5	9321	3	8426	3	0	0	0	0	0	0	1	0	0
1827	94500	16/02/2004	115000	22/02/2008	0.216931	1467	11.4564	11.6527	63	0	0	0	1	0	0	0	4.14313	16153	5	14365	5	14549	5	14630	5	15877	5	11376	4	30349	10	10865	4	0	0	0	0	1	0	0	0	0
1828	108000	2003-08-08	168000	2010-03-09	0.555556	2583	11.5899	12.0317	56	0	0	0	1	0	0	0	4.02535	31811	10	28160	9	28047	9	26965	9	23893	8	32347	10	31634	10	31177	10	0	0	0	0	1	0	0	0	0
1829	149950	17/04/2008	150000	25/10/2010	0.000333444	921	11.9181	11.9184	82	0	1	0	0	0	0	0	4.40672	3987	2	4041	2	3736	2	2952	1	3342	2	12486	4	3962	2	27322	9	0	1	0	0	0	0	0	0	0
1830	100000	21/03/2005	125000	13/08/2010	0.25	1971	11.5129	11.7361	67	0	0	0	1	0	0	0	4.20469	19180	6	21275	7	19499	6	27037	9	10428	4	22780	7	29029	9	3654	2	0	0	1	0	0	0	0	0	0
1831	120000	31/01/2006	125000	2010-01-10	0.0416667	1704	11.6952	11.7361	47	0	0	0	0	1	0	0	3.85015	19969	7	26771	9	24483	8	20614	7	28392	9	32720	10	3233	1	3580	2	0	0	0	0	1	0	0	0	0
1832	10000	30/08/2000	43000	19/01/2012	3.3	4159	9.21034	10.669	34	0	0	0	0	0	1	0	3.52636	1565	1	2565	1	2820	1	404	1	5068	2	4407	2	16999	6	708	1	0	0	1	0	0	0	0	0	0
1833	58950	2001-11-05	138000	14/08/2009	1.34097	3017	10.9844	11.835	71	0	0	1	0	0	0	0	4.26268	22109	7	20412	7	19655	6	19091	6	15615	5	17251	6	31581	10	17322	6	0	0	0	1	0	0	0	0	0
1834	146000	31/05/2002	140000	2010-10-09	-0.0410959	3024	11.8914	11.8494	86	0	1	0	0	0	0	0	4.45435	4965	2	4614	2	7399	3	5943	2	9839	3	1341	1	6781	3	8165	3	0	0	0	0	0	0	1	0	0
1835	44000	20/02/1998	94500	17/07/2009	1.14773	4165	10.6919	11.4564	60	0	0	0	1	0	0	0	4.09434	14310	5	13594	5	8210	3	31517	10	12897	4	31312	10	2609	1	28765	9	0	0	1	0	0	0	0	0	0
1836	84000	26/05/2006	93000	30/01/2009	0.107143	980	11.3386	11.4404	50	0	0	0	0	1	0	0	3.91202	24020	8	25863	8	22548	7	18211	6	15081	5	21939	7	32467	10	12803	4	0	0	0	0	1	0	0	0	0
1837	68000	1995-07-04	249950	24/10/2008	2.67574	4949	11.1273	12.429	56	0	0	0	1	0	0	0	4.02535	28027	9	27902	9	22386	7	32545	10	27453	9	17489	6	32810	10	11095	4	0	0	0	1	0	0	0	0	0
1838	122000	29/08/2003	150000	20/06/2011	0.229508	2852	11.7118	11.9184	37	0	0	0	0	0	1	0	3.61092	29644	10	27420	9	27066	9	28087	9	25031	8	30513	10	32053	10	11727	4	0	0	1	0	0	0	0	0	0
1839	120000	22/07/2005	135000	2010-04-06	0.125	1778	11.6952	11.813	53	0	0	0	0	1	0	0	3.97029	19261	6	20715	7	21595	7	16727	6	25761	8	9313	3	26688	9	4633	2	0	0	1	0	0	0	0	0	0
1840	295000	29/11/1996	800000	2012-11-01	1.71186	5521	12.5947	13.5924	44	0	0	0	0	1	0	0	3.78419	32453	10	32133	10	29919	10	32281	10	32491	10	22671	7	30757	10	22453	7	0	0	0	0	0	0	0	1	0
1841	238000	2005-10-06	275000	2011-02-08	0.155462	2244	12.38	12.5245	55	0	0	0	1	0	0	0	4.00733	4983	2	5871	2	5756	2	3302	2	3833	2	1761	1	19928	7	19727	7	0	0	0	0	0	0	0	0	1
1842	77000	2000-10-08	148000	20/03/2008	0.922078	2779	11.2516	11.905	50	0	0	0	0	1	0	0	3.91202	25590	8	26863	9	28717	9	24388	8	28755	9	25929	8	3642	2	21775	7	0	0	0	0	0	1	0	0	0
1843	66000	26/04/2002	162000	2011-06-10	1.45455	3450	11.0974	11.9954	52	0	0	0	0	1	0	0	3.95124	27428	9	24974	8	25647	8	29740	10	15824	5	31159	10	32669	10	11803	4	0	0	1	0	0	0	0	0	0
1844	108000	2003-08-08	168000	2010-03-09	0.555556	2583	11.5899	12.0317	56	0	0	0	1	0	0	0	4.02535	31811	10	28160	9	28047	9	26965	9	23893	8	32347	10	31634	10	31177	10	0	0	0	0	1	0	0	0	0
1845	250000	25/11/2005	130000	19/02/2010	-0.48	1547	12.4292	11.7753	50	0	0	0	0	1	0	0	3.91202	12096	4	11223	4	8778	3	18943	6	10662	4	18030	6	10331	4	12153	4	0	0	1	0	0	0	0	0	0
1846	100000	21/03/2005	125000	13/08/2010	0.25	1971	11.5129	11.7361	67	0	0	0	1	0	0	0	4.20469	19180	6	21275	7	19499	6	27037	9	10428	4	22780	7	29029	9	3654	2	0	0	1	0	0	0	0	0	0
1847	47000	26/02/1999	140000	23/01/2012	1.97872	4714	10.7579	11.8494	44	0	0	0	0	1	0	0	3.78419	13600	5	15001	5	9416	3	25113	8	8507	3	22301	7	32586	10	3075	1	0	1	0	0	0	0	0	0	0
1848	118756	15/12/2008	121000	15/06/2010	0.0188959	547	11.6848	11.7035	76	0	0	1	0	0	0	0	4.33073	23902	8	21294	7	25067	8	24010	8	26023	8	20224	7	8556	3	18809	6	0	0	0	0	1	0	0	0	0
1849	94950	31/05/2002	112500	28/09/2009	0.184834	2677	11.4611	11.6307	79	0	0	1	0	0	0	0	4.36945	23416	8	23437	8	25217	8	25489	8	22859	7	15987	5	23203	8	6139	2	0	0	1	0	0	0	0	0	0
1850	97000	2003-09-04	124950	2008-03-03	0.288144	1790	11.4825	11.7357	70	0	0	1	0	0	0	0	4.2485	19838	7	15451	5	17177	6	14534	5	17061	6	25836	8	27291	9	17740	6	0	0	1	0	0	0	0	0	0
1851	24000	31/10/2002	59000	25/03/2011	1.45833	3067	10.0858	10.9853	67	0	0	0	1	0	0	0	4.20469	13560	5	14566	5	13931	5	12054	4	15594	5	12319	4	24547	8	3780	2	0	0	1	0	0	0	0	0	0
1852	119950	31/01/2003	135000	20/08/2009	0.125469	2393	11.6948	11.813	68	0	0	0	1	0	0	0	4.21951	5323	2	6543	2	5585	2	11652	4	3370	2	3820	2	20984	7	2445	1	0	0	0	1	0	0	0	0	0
1853	226500	28/09/2007	210000	17/12/2009	-0.0728477	811	12.3305	12.2549	69	0	0	1	0	0	0	0	4.23411	26081	8	30174	10	32516	10	21802	7	23767	8	15080	5	9923	4	14831	5	0	0	0	0	0	0	1	0	0
1854	125000	16/01/2009	125000	13/04/2011	0	817	11.7361	11.7361	51	0	0	0	0	1	0	0	3.93183	20500	7	17888	6	14868	5	8601	3	23179	8	28907	9	28540	9	27506	9	0	0	1	0	0	0	0	0	0
1855	41000	2001-02-03	87000	21/10/2011	1.12195	3885	10.6213	11.3737	53	0	0	0	0	1	0	0	3.97029	13475	5	13981	5	11863	4	5372	2	12925	4	22566	7	17173	6	19511	6	0	0	0	1	0	0	0	0	0
1856	78500	19/05/2006	55000	2008-10-06	-0.299363	753	11.2709	10.9151	78	0	0	1	0	0	0	0	4.35671	6916	3	8428	3	7187	3	2855	1	5922	2	4151	2	25897	8	16562	6	0	0	0	1	0	0	0	0	0
1857	122000	29/08/2003	150000	20/06/2011	0.229508	2852	11.7118	11.9184	37	0	0	0	0	0	1	0	3.61092	29644	10	27420	9	27066	9	28087	9	25031	8	30513	10	32053	10	11727	4	0	0	1	0	0	0	0	0	0
1858	115000	30/11/2006	114000	22/01/2009	-0.00869565	784	11.6527	11.644	76	0	0	1	0	0	0	0	4.33073	19654	6	25226	8	22489	7	26826	9	17657	6	10846	4	29729	10	1926	1	0	0	1	0	0	0	0	0	0
1859	40750	2000-03-07	110000	16/04/2010	1.69939	3574	10.6152	11.6082	62	0	0	0	1	0	0	0	4.12713	18912	6	13600	5	13873	5	24259	8	11505	4	28296	9	18901	6	28447	9	0	0	0	0	1	0	0	0	0
1860	45000	1998-11-09	113000	2008-04-04	1.51111	3493	10.7144	11.6351	67	0	0	0	1	0	0	0	4.20469	3763	2	4122	2	2971	1	5641	2	1602	1	6901	3	22005	7	10124	4	0	1	0	0	0	0	0	0	0
1861	28500	14/04/2000	81000	29/01/2010	1.84211	3577	10.2577	11.3022	53	0	0	0	0	1	0	0	3.97029	5038	2	6509	2	2534	1	3008	1	3013	1	9373	3	24961	8	27290	9	0	0	0	1	0	0	0	0	0
1862	25000	18/05/1995	63000	23/04/2010	1.52	5454	10.1266	11.0509	38	0	0	0	0	0	1	0	3.63759	2886	1	3667	2	4465	2	1469	1	4570	2	4093	2	12039	4	3449	2	0	0	1	0	0	0	0	0	0
1863	46950	27/03/1997	100000	19/12/2011	1.12993	5380	10.7568	11.5129	66	0	0	0	1	0	0	0	4.18965	14576	5	10680	4	13615	5	9468	3	17014	6	11821	4	23051	8	22317	7	0	0	0	0	0	0	0	0	1
1864	124000	23/03/2004	111500	2011-03-06	-0.100806	2628	11.728	11.6218	79	0	0	1	0	0	0	0	4.36945	24449	8	25935	8	20588	7	29924	10	23509	8	21838	7	10635	4	14534	5	0	1	0	0	0	0	0	0	0
1865	138000	2002-01-11	200000	2008-12-08	0.449275	2111	11.835	12.2061	57	0	0	0	1	0	0	0	4.04305	7718	3	6849	3	13687	5	11339	4	14933	5	8314	3	2046	1	3203	1	0	0	0	0	0	0	1	0	0
1866	154995	14/07/2006	129500	25/10/2011	-0.164489	1929	11.9511	11.7714	47	0	0	0	0	1	0	0	3.85015	11456	4	11668	4	13081	4	13507	5	8091	3	20236	7	26166	8	1975	1	0	1	0	0	0	0	0	0	0
1867	82500	2002-02-08	133000	13/12/2011	0.612121	3420	11.3206	11.7981	54	0	0	0	0	1	0	0	3.98898	21729	7	24768	8	26671	9	20849	7	25506	8	31043	10	3052	1	10134	4	0	0	1	0	0	0	0	0	0
1868	60000	20/11/2001	137500	25/08/2010	1.29167	3200	11.0021	11.8314	56	0	0	0	1	0	0	0	4.02535	24376	8	23028	8	20013	7	27485	9	17375	6	21687	7	30183	10	12590	4	0	0	0	0	1	0	0	0	0
1869	94950	2005-04-02	67500	2011-12-07	-0.2891	2349	11.4611	11.1199	83	0	1	0	0	0	0	0	4.41884	2265	1	4787	2	2963	1	2128	1	1286	1	5077	2	27519	9	839	1	0	1	0	0	0	0	0	0	0
1870	138000	20/08/2004	136000	2011-01-12	-0.0144928	2659	11.835	11.8204	48	0	0	0	0	1	0	0	3.8712	9938	4	11462	4	18355	6	2731	1	9663	3	5190	2	14402	5	14092	5	0	0	0	0	0	0	0	1	0
1871	78000	18/02/2005	77000	14/10/2011	-0.0128205	2429	11.2645	11.2516	54	0	0	0	0	1	0	0	3.98898	7312	3	11115	4	7380	3	9235	3	8184	3	9560	3	26666	9	361	1	0	0	0	0	1	0	0	0	0
1872	269995	2006-07-04	120000	15/07/2011	-0.555547	1925	12.5062	11.6952	65	0	0	0	1	0	0	0	4.17439	4478	2	8840	3	9295	3	7716	3	2912	1	515	1	15651	5	1211	1	0	0	1	0	0	0	0	0	0
1873	43950	23/03/2000	117700	17/09/2010	1.67804	3830	10.6908	11.6759	58	0	0	0	1	0	0	0	4.06044	6684	3	10838	4	11721	4	5703	2	9862	4	2817	1	25141	8	250	1	0	1	0	0	0	0	0	0	0
1874	145000	28/05/2004	130500	2009-06-11	-0.1	1988	11.8845	11.7791	26	0	0	0	0	0	1	0	3.2581	11576	4	14661	5	12799	4	7541	3	11938	4	25324	8	7307	3	5429	2	0	0	0	1	0	0	0	0	0
1875	39000	27/02/1998	115000	15/02/2011	1.94872	4736	10.5713	11.6527	48	0	0	0	0	1	0	0	3.8712	19249	6	16315	5	14529	5	17237	6	12271	4	25767	8	27373	9	22007	7	0	0	0	0	1	0	0	0	0
1876	85000	15/07/2004	85000	13/05/2011	0	2493	11.3504	11.3504	76	0	0	1	0	0	0	0	4.33073	1305	1	3291	2	1906	1	2372	1	469	1	5592	2	31585	10	177	1	0	1	0	0	0	0	0	0	0
1877	55500	20/10/2000	116500	30/06/2010	1.0991	3540	10.9241	11.6656	76	0	0	1	0	0	0	0	4.33073	17666	6	17728	6	14032	5	11972	4	18949	6	16465	6	25770	8	13784	5	0	0	0	0	1	0	0	0	0
1878	88100	2004-09-12	87500	20/10/2009	-0.00681044	1776	11.3862	11.3794	22	0	0	0	0	0	1	0	3.09104	10597	4	11060	4	13430	5	5800	2	16162	5	9718	3	28752	9	2423	1	0	0	1	0	0	0	0	0	0
1879	58500	26/10/1999	126000	21/08/2009	1.15385	3587	10.9768	11.744	77	0	0	1	0	0	0	0	4.34381	3315	2	2710	1	5311	2	1196	1	10466	4	1290	1	6995	3	22885	7	0	0	0	0	0	0	0	1	0
1880	37500	2001-12-04	101000	23/04/2009	1.69333	2933	10.5321	11.5229	51	0	0	0	0	1	0	0	3.93183	7747	3	8615	3	6317	2	18623	6	3228	1	8958	3	26497	9	4062	2	0	1	0	0	0	0	0	0	0
1881	115000	2006-01-09	105000	21/10/2011	-0.0869565	1876	11.6527	11.5617	79	0	0	1	0	0	0	0	4.36945	8429	3	8530	3	10274	4	8854	3	10734	4	9303	3	20098	7	1676	1	0	0	0	0	0	0	0	1	0
1882	44995	2006-08-05	52200	27/06/2008	0.160129	781	10.7143	10.8628	66	0	0	0	1	0	0	0	4.18965	850	1	1265	1	1524	1	58	1	878	1	8945	3	10206	4	9734	3	0	0	0	1	0	0	0	0	0
1883	116000	2004-04-08	105000	2011-01-07	-0.0948276	2522	11.6613	11.5617	74	0	0	1	0	0	0	0	4.30407	24438	8	23424	8	27436	9	12163	4	19919	7	27135	9	12480	4	29710	10	0	0	1	0	0	0	0	0	0
1884	153000	29/04/2005	132500	19/01/2009	-0.133987	1361	11.9382	11.7943	75	0	0	1	0	0	0	0	4.31749	25782	8	23560	8	24760	8	29489	9	22220	7	12249	4	27687	9	14871	5	0	1	0	0	0	0	0	0	0
1885	62000	13/04/2004	105000	2009-02-12	0.693548	2059	11.0349	11.5617	70	0	0	1	0	0	0	0	4.2485	3109	1	5554	2	5184	2	7211	3	633	1	2156	1	17271	6	2525	1	0	1	0	0	0	0	0	0	0
1886	79950	23/04/2004	58000	14/08/2009	-0.274547	1939	11.2892	10.9682	38	0	0	0	0	0	1	0	3.63759	5731	2	11729	4	12353	4	2088	1	7813	3	3667	2	24950	8	190	1	0	0	0	1	0	0	0	0	0
1887	76000	24/10/2003	141000	23/05/2008	0.855263	1673	11.2385	11.8565	77	0	0	1	0	0	0	0	4.34381	20422	7	20452	7	22077	7	12282	4	16323	5	27649	9	31537	10	6908	3	0	1	0	0	0	0	0	0	0
1888	111500	31/10/2003	130000	2009-02-07	0.165919	2071	11.6218	11.7753	64	0	0	0	1	0	0	0	4.15888	30612	10	29108	9	24747	8	24678	8	24438	8	32472	10	22344	7	32551	10	0	0	0	1	0	0	0	0	0
1889	120000	2004-02-08	120000	26/08/2008	0	1485	11.6952	11.6952	68	0	0	0	1	0	0	0	4.21951	16591	6	14258	5	18302	6	13177	5	19244	6	8570	3	15034	5	19098	6	0	0	0	0	1	0	0	0	0
1890	84995	2000-10-03	113750	2011-01-12	0.338314	4283	11.3503	11.6418	83	0	1	0	0	0	0	0	4.41884	10848	4	9670	3	10237	4	27175	9	2255	1	10754	4	30302	10	12248	4	0	1	0	0	0	0	0	0	0
1891	145000	19/06/2008	115000	2009-03-11	-0.206897	502	11.8845	11.6527	83	0	1	0	0	0	0	0	4.41884	15187	5	12932	4	12118	4	13175	5	14764	5	15487	5	21568	7	16789	6	0	0	0	0	1	0	0	0	0
1892	73750	2003-08-12	72500	2011-02-09	-0.0169492	2825	11.2084	11.1913	45	0	0	0	0	1	0	0	3.80666	10053	4	10802	4	8013	3	4045	2	11376	4	9639	3	24072	8	19966	7	0	0	0	0	0	0	0	1	0
1893	165000	2006-10-03	173000	22/12/2009	0.0484848	1383	12.0137	12.061	71	0	0	1	0	0	0	0	4.26268	32251	10	32569	10	32053	10	31619	10	27920	9	24754	8	22847	7	24422	8	0	1	0	0	0	0	0	0	0
1894	34750	30/01/1998	129000	21/08/2009	2.71223	4221	10.4559	11.7676	70	0	0	1	0	0	0	0	4.2485	10123	4	15383	5	13585	5	16821	6	14625	5	19069	6	2177	1	904	1	0	0	0	0	0	0	0	0	1
1895	50000	13/10/2000	115000	30/06/2011	1.3	3912	10.8198	11.6527	70	0	0	1	0	0	0	0	4.2485	17666	6	17728	6	14032	5	11972	4	18949	6	16465	6	25770	8	13784	5	0	0	0	0	1	0	0	0	0
1896	128000	25/11/2005	124000	25/08/2010	-0.03125	1734	11.7598	11.728	65	0	0	0	1	0	0	0	4.17439	17684	6	13574	5	15369	5	21919	7	13109	4	31026	10	30547	10	6646	3	1	0	0	0	0	0	0	0	0
1897	48000	14/02/2003	62000	15/04/2011	0.291667	2982	10.779	11.0349	76	0	0	1	0	0	0	0	4.33073	13491	5	13117	4	12233	4	11677	4	5390	2	20473	7	21773	7	21300	7	0	0	1	0	0	0	0	0	0
1898	51950	22/03/2002	80500	22/08/2008	0.549567	2345	10.858	11.296	47	0	0	0	0	1	0	0	3.85015	18679	6	20743	7	17464	6	25822	8	13791	5	14814	5	16453	6	8087	3	0	0	0	0	1	0	0	0	0
1899	92350	22/11/2004	95000	25/07/2008	0.0286952	1341	11.4333	11.4616	69	0	0	1	0	0	0	0	4.23411	9606	3	13260	5	9332	3	12493	4	11470	4	7193	3	2978	1	11997	4	0	0	0	0	1	0	0	0	0
1900	162500	14/05/2007	156000	25/05/2010	-0.04	1107	11.9984	11.9576	64	0	0	0	1	0	0	0	4.15888	28996	9	27719	9	30685	10	31452	10	30819	10	22128	7	10415	4	16998	6	0	0	0	0	1	0	0	0	0
1901	117500	2006-04-09	105000	21/10/2011	-0.106383	1873	11.6742	11.5617	77	0	0	1	0	0	0	0	4.34381	8429	3	8530	3	10274	4	8854	3	10734	4	9303	3	20098	7	1676	1	0	0	0	0	0	0	0	1	0
1902	129000	27/04/2007	112000	20/05/2009	-0.131783	754	11.7676	11.6263	77	0	0	1	0	0	0	0	4.34381	31254	10	32377	10	29938	10	29145	9	26858	9	28180	9	20253	7	18908	6	0	0	1	0	0	0	0	0	0
1903	39995	1999-01-09	85000	22/12/2011	1.12527	4495	10.5965	11.3504	71	0	0	1	0	0	0	0	4.26268	15618	5	12559	4	21513	7	16753	6	18057	6	13706	5	5021	2	14639	5	0	0	0	0	0	0	1	0	0
1904	108000	2008-09-09	89000	14/06/2010	-0.175926	643	11.5899	11.3964	67	0	0	0	1	0	0	0	4.20469	8507	3	9292	3	11240	4	3377	2	8338	3	16492	6	26814	9	2995	1	0	1	0	0	0	0	0	0	0
1905	48000	14/12/2000	98400	2010-12-03	1.05	3375	10.779	11.4968	64	0	0	0	1	0	0	0	4.15888	15396	5	12067	4	10153	4	25776	8	16049	5	17430	6	14037	5	15679	5	0	0	0	1	0	0	0	0	0
1906	132000	27/07/2007	130000	30/01/2009	-0.0151515	553	11.7906	11.7753	80	0	0	1	0	0	0	0	4.38203	3368	2	3225	1	2878	1	2659	1	1843	1	8872	3	23945	8	14535	5	0	1	0	0	0	0	0	0	0
1907	75000	16/04/2002	130000	2009-11-08	0.733333	2674	11.2252	11.7753	62	0	0	0	1	0	0	0	4.12713	11878	4	10502	4	12820	4	10973	4	4413	2	19270	6	26275	8	13721	5	1	0	0	0	0	0	0	0	0
1908	135000	2006-02-05	125000	2011-12-04	-0.0740741	1806	11.813	11.7361	26	0	0	0	0	0	1	0	3.2581	2578	1	2962	1	5543	2	553	1	6153	2	2354	1	4573	2	12111	4	0	0	0	0	0	0	0	1	0
1909	159950	21/04/2006	117950	29/11/2011	-0.262582	2048	11.9826	11.678	81	0	1	0	0	0	0	0	4.39445	26193	8	28574	9	27402	9	28814	9	30324	10	21160	7	5293	2	16381	5	0	0	0	0	1	0	0	0	0
1910	106000	2005-11-10	53000	18/11/2009	-0.5	1499	11.5712	10.878	84	0	1	0	0	0	0	0	4.43082	408	1	479	1	408	1	5611	2	174	1	728	1	24696	8	4594	2	0	1	0	0	0	0	0	0	0
1911	113950	25/06/2002	155000	21/04/2009	0.360246	2492	11.6435	11.9512	74	0	0	1	0	0	0	0	4.30407	24624	8	23517	8	24425	8	15212	5	25148	8	25636	8	8878	3	32179	10	0	0	0	0	0	0	0	0	1
1912	168950	30/09/2005	76000	21/01/2009	-0.550163	1209	12.0374	11.2385	73	0	0	1	0	0	0	0	4.29046	3562	2	6040	2	8914	3	11139	4	5427	2	575	1	5251	2	229	1	0	0	0	0	1	0	0	0	0
1913	152500	24/10/2006	141000	2010-04-06	-0.0754098	1319	11.9349	11.8565	79	0	0	1	0	0	0	0	4.36945	23780	8	25267	8	25133	8	28673	9	26942	9	18646	6	5598	2	14082	5	0	1	0	0	0	0	0	0	0
1914	30000	2006-05-10	34950	20/09/2011	0.165	1811	10.309	10.4617	53	0	0	0	0	1	0	0	3.97029	1219	1	2311	1	1273	1	4994	2	193	1	2297	1	31361	10	2333	1	0	1	0	0	0	0	0	0	0
1915	89950	14/06/2002	135000	2011-11-02	0.500834	3164	11.407	11.813	69	0	0	1	0	0	0	0	4.23411	30541	10	28660	9	29142	9	29378	9	23857	8	24887	8	28410	9	18211	6	0	0	0	0	1	0	0	0	0
1916	146950	29/06/2007	124950	2011-10-06	-0.149711	1442	11.8978	11.7357	84	0	1	0	0	0	0	0	4.43082	21218	7	19302	6	20034	7	21758	7	20330	7	16148	5	24033	8	10380	4	0	0	1	0	0	0	0	0	0
1917	149950	17/04/2008	150000	25/10/2010	0.000333444	921	11.9181	11.9184	82	0	1	0	0	0	0	0	4.40672	3987	2	4041	2	3736	2	2952	1	3342	2	12486	4	3962	2	27322	9	0	1	0	0	0	0	0	0	0
1918	55000	17/12/1999	122000	22/05/2009	1.21818	3444	10.9151	11.7118	72	0	0	1	0	0	0	0	4.27667	23464	8	25931	8	25268	8	32686	10	17040	6	7136	3	18257	6	14877	5	0	0	1	0	0	0	0	0	0
1919	100000	15/02/2001	148000	2010-10-02	0.48	3282	11.5129	11.905	56	0	0	0	1	0	0	0	4.02535	26846	9	19725	7	21736	7	21421	7	28743	9	25973	8	21959	7	30427	10	0	0	0	0	0	0	0	1	0
1920	110000	31/03/2006	125000	17/03/2008	0.136364	717	11.6082	11.7361	66	0	0	0	1	0	0	0	4.18965	11407	4	11629	4	17286	6	8363	3	10652	4	6997	3	24081	8	4404	2	0	0	0	0	0	0	0	1	0
1921	40000	28/07/1997	125000	16/01/2009	2.125	4190	10.5966	11.7361	65	0	0	0	1	0	0	0	4.17439	10848	4	9670	3	10237	4	27175	9	2255	1	10754	4	30302	10	12248	4	0	1	0	0	0	0	0	0	0
1922	38250	25/02/2000	98999	2010-10-06	1.58821	3758	10.5519	11.5029	66	0	0	0	1	0	0	0	4.18965	20722	7	26035	8	29108	9	5591	2	19535	6	27389	9	10990	4	15412	5	0	0	0	0	1	0	0	0	0
1923	44500	2001-01-08	72500	27/07/2011	0.629213	3647	10.7032	11.1913	69	0	0	1	0	0	0	0	4.23411	17023	6	14363	5	17359	6	8696	3	12001	4	25593	8	29361	9	16659	6	0	0	0	0	0	1	0	0	0
1924	64000	28/08/2004	76000	23/08/2010	0.1875	2186	11.0666	11.2385	78	0	0	1	0	0	0	0	4.35671	6006	2	5704	2	5834	2	2489	1	3569	2	17475	6	22409	7	14460	5	0	0	0	0	0	1	0	0	0
1925	75500	24/04/1998	185000	23/03/2011	1.45033	4716	11.2319	12.1281	69	0	0	1	0	0	0	0	4.23411	31235	10	28968	9	24617	8	30113	10	26053	8	31055	10	23739	8	30443	10	0	0	0	0	0	0	0	0	1
1926	110500	21/12/2006	102000	2011-08-09	-0.0769231	1722	11.6128	11.5327	60	0	0	0	1	0	0	0	4.09434	6152	2	7865	3	6003	2	8828	3	2330	1	6191	2	19606	6	7515	3	0	0	0	0	0	1	0	0	0
1927	109000	2009-03-07	141000	28/05/2010	0.293578	329	11.5991	11.8565	59	0	0	0	1	0	0	0	4.07754	30178	10	29834	10	27370	9	27377	9	23784	8	31076	10	21542	7	18998	6	0	0	0	0	0	0	0	0	1
1928	119950	16/05/2005	112000	2009-12-11	-0.0662776	1641	11.6948	11.6263	65	0	0	0	1	0	0	0	4.17439	17661	6	13050	4	16802	6	12086	4	21383	7	20133	7	13375	5	24318	8	0	0	0	0	0	0	0	1	0
1929	72000	25/07/2001	93000	30/04/2009	0.291667	2836	11.1844	11.4404	53	0	0	0	0	1	0	0	3.97029	8669	3	8454	3	8248	3	8169	3	6602	3	8379	3	15383	5	13756	5	0	0	0	0	0	1	0	0	0
1930	137000	26/04/2002	215000	30/09/2010	0.569343	3079	11.8277	12.2784	72	0	0	1	0	0	0	0	4.27667	30298	10	24890	8	29321	9	28919	9	29627	10	29062	9	18806	6	21758	7	0	0	0	0	0	0	0	1	0
1931	112000	28/04/2006	100000	29/11/2010	-0.107143	1676	11.6263	11.5129	40	0	0	0	0	1	0	0	3.68888	12099	4	11505	4	12026	4	4138	2	15117	5	22381	7	30282	10	7662	3	0	0	0	0	0	0	0	0	1
1932	80000	15/12/1995	250000	28/08/2009	2.125	5005	11.2898	12.4292	43	0	0	0	0	1	0	0	3.7612	19591	6	14813	5	15288	5	14820	5	24918	8	24546	8	12885	4	28793	9	0	0	0	0	0	0	0	1	0
1933	119500	24/01/2002	120000	13/11/2008	0.0041841	2485	11.6911	11.6952	76	0	0	1	0	0	0	0	4.33073	23788	8	25943	8	23800	8	25488	8	19019	6	7451	3	32414	10	12986	4	0	1	0	0	0	0	0	0	0
1934	97000	31/03/2006	87000	21/12/2010	-0.103093	1726	11.4825	11.3737	59	0	0	0	1	0	0	0	4.07754	15989	5	16130	5	16755	6	18886	6	12230	4	18149	6	27891	9	3492	2	0	0	0	0	1	0	0	0	0
1935	47500	2006-05-05	85000	25/03/2011	0.789474	1785	10.7685	11.3504	73	0	0	1	0	0	0	0	4.29046	7888	3	10606	4	8553	3	14042	5	2413	1	25381	8	32796	10	585	1	0	1	0	0	0	0	0	0	0
1936	40500	1995-01-09	92500	2008-04-03	1.28395	4568	10.6091	11.435	71	0	0	1	0	0	0	0	4.26268	2126	1	3433	2	3793	2	3653	2	265	1	583	1	18655	6	15629	5	0	0	1	0	0	0	0	0	0
1937	152500	24/10/2006	141000	2010-04-06	-0.0754098	1319	11.9349	11.8565	79	0	0	1	0	0	0	0	4.36945	23780	8	25267	8	25133	8	28673	9	26942	9	18646	6	5598	2	14082	5	0	1	0	0	0	0	0	0	0
1938	67000	1998-07-08	158000	2010-12-03	1.35821	4235	11.1124	11.9704	74	0	0	1	0	0	0	0	4.30407	23737	8	25139	8	27478	9	25672	8	24975	8	15606	5	14746	5	6749	3	0	0	0	0	0	1	0	0	0
1939	46500	22/12/1999	110000	21/04/2011	1.36559	4138	10.7472	11.6082	64	0	0	0	1	0	0	0	4.15888	5423	2	6818	3	4902	2	10063	4	6244	2	2891	1	10598	4	5139	2	0	0	0	0	0	0	0	0	1
1940	269995	2006-07-04	120000	15/07/2011	-0.555547	1925	12.5062	11.6952	65	0	0	0	1	0	0	0	4.17439	4478	2	8840	3	9295	3	7716	3	2912	1	515	1	15651	5	1211	1	0	0	1	0	0	0	0	0	0
1941	197000	20/07/2005	150000	24/02/2010	-0.238579	1680	12.191	11.9184	58	0	0	0	1	0	0	0	4.06044	15219	5	14061	5	16381	5	7795	3	20788	7	18793	6	17062	6	9001	3	0	0	0	1	0	0	0	0	0
1942	190000	2005-04-03	230000	23/12/2010	0.210526	2120	12.1548	12.3458	80	0	0	1	0	0	0	0	4.38203	29820	10	31017	10	31432	10	32383	10	29576	10	24594	8	11796	4	13862	5	0	0	0	0	0	0	0	1	0
1943	82000	14/07/2006	75000	2010-05-11	-0.0853659	1575	11.3145	11.2252	57	0	0	0	1	0	0	0	4.04305	21427	7	19595	6	21015	7	29240	9	20360	7	17419	6	23517	8	5828	2	0	0	0	0	1	0	0	0	0
1944	75000	16/04/2003	113000	18/01/2012	0.506667	3199	11.2252	11.6351	64	0	0	0	1	0	0	0	4.15888	12099	4	11505	4	12026	4	4138	2	15117	5	22381	7	30282	10	7662	3	0	0	0	0	0	0	0	0	1
1945	95000	1998-01-12	355000	2009-01-07	2.73684	3865	11.4616	12.7799	71	0	0	1	0	0	0	0	4.26268	27966	9	27591	9	27096	9	28139	9	27530	9	26280	9	6955	3	26731	9	0	0	1	0	0	0	0	0	0
1946	138950	15/06/2004	127000	29/03/2011	-0.0860022	2478	11.8419	11.7519	73	0	0	1	0	0	0	0	4.29046	12816	4	12184	4	11877	4	15686	5	8763	3	9145	3	10282	4	27326	9	1	0	0	0	0	0	0	0	0
1947	118603	29/04/2005	121600	15/09/2009	0.0252692	1600	11.6835	11.7085	82	0	1	0	0	0	0	0	4.40672	30707	10	31259	10	29992	10	29785	10	27054	9	19583	6	22893	7	19153	6	0	0	1	0	0	0	0	0	0
1948	208995	2006-12-05	225000	2011-11-11	0.0765808	2009	12.2501	12.3239	77	0	0	1	0	0	0	0	4.34381	9723	3	11896	4	9157	3	7847	3	11478	4	9598	3	10455	4	8013	3	0	0	0	0	0	1	0	0	0
1949	86000	24/06/2004	108000	27/05/2010	0.255814	2163	11.3621	11.5899	66	0	0	0	1	0	0	0	4.18965	25890	8	28812	9	23122	8	28193	9	15538	5	14956	5	21164	7	21547	7	0	1	0	0	0	0	0	0	0
1950	107000	2005-12-08	129000	18/03/2008	0.205607	949	11.5806	11.7676	66	0	0	0	1	0	0	0	4.18965	20127	7	16856	6	21112	7	9161	3	20095	7	25946	8	12670	4	32210	10	0	0	0	0	0	1	0	0	0
1951	58500	23/03/2001	130000	18/01/2011	1.22222	3588	10.9768	11.7753	74	0	0	1	0	0	0	0	4.30407	26927	9	22014	7	24284	8	24557	8	20778	7	31395	10	17752	6	24732	8	0	0	1	0	0	0	0	0	0
1952	85000	30/01/2004	125500	25/02/2011	0.476471	2583	11.3504	11.7401	69	0	0	1	0	0	0	0	4.23411	5954	2	9828	3	7449	3	19028	6	1988	1	4203	2	13761	5	1484	1	0	1	0	0	0	0	0	0	0
1953	46500	26/01/2001	100000	23/05/2008	1.15054	2674	10.7472	11.5129	74	0	0	1	0	0	0	0	4.30407	26003	8	22007	7	25180	8	19197	6	22969	7	23595	8	19502	6	23914	8	0	0	0	0	0	0	0	1	0
1954	92995	22/01/2007	102000	2011-04-03	0.0968332	1502	11.4403	11.5327	62	0	0	0	1	0	0	0	4.12713	23266	8	24684	8	25478	8	22646	7	18136	6	19081	6	18069	6	8992	3	0	0	1	0	0	0	0	0	0
1955	300000	27/07/2005	315000	16/07/2010	0.05	1815	12.6115	12.6603	56	0	0	0	1	0	0	0	4.02535	29676	10	30642	10	31386	10	31606	10	30613	10	13533	5	29173	9	9801	3	0	0	1	0	0	0	0	0	0
1956	204950	2004-09-09	187500	14/02/2012	-0.0851427	2714	12.2305	12.1415	77	0	0	1	0	0	0	0	4.34381	28118	9	26352	9	30190	10	27139	9	24316	8	31565	10	16079	5	11202	4	0	1	0	0	0	0	0	0	0
1957	134950	30/11/2007	115000	13/04/2011	-0.147833	1230	11.8127	11.6527	76	0	0	1	0	0	0	0	4.33073	2989	1	3631	2	2931	1	3984	2	3788	2	3046	1	7602	3	9130	3	0	0	0	0	1	0	0	0	0
1958	186000	2004-10-09	179500	23/09/2008	-0.0349462	1474	12.1335	12.0979	72	0	0	1	0	0	0	0	4.27667	30226	10	28741	9	27808	9	26612	9	21788	7	27239	9	22932	7	26001	8	0	1	0	0	0	0	0	0	0
1959	63000	26/02/1999	165000	18/12/2009	1.61905	3948	11.0509	12.0137	39	0	0	0	0	1	0	0	3.66356	7410	3	10759	4	9745	3	10499	4	7752	3	9508	3	11749	4	599	1	0	0	0	0	1	0	0	0	0
1960	51950	22/03/2002	80500	22/08/2008	0.549567	2345	10.858	11.296	47	0	0	0	0	1	0	0	3.85015	18679	6	20743	7	17464	6	25822	8	13791	5	14814	5	16453	6	8087	3	0	0	0	0	1	0	0	0	0
1961	35700	2000-10-03	123000	19/12/2011	2.44538	4301	10.4829	11.7199	39	0	0	0	0	1	0	0	3.66356	16938	6	21573	7	17662	6	18836	6	18507	6	5068	2	9362	3	15525	5	0	0	1	0	0	0	0	0	0
1962	105000	16/03/1999	230000	16/02/2010	1.19048	3990	11.5617	12.3458	48	0	0	0	0	1	0	0	3.8712	30247	10	23982	8	29594	10	30216	10	31904	10	28692	9	18641	6	19456	6	0	0	0	0	0	1	0	0	0
1963	219950	17/12/2007	190000	13/02/2012	-0.136167	1519	12.3012	12.1548	62	0	0	0	1	0	0	0	4.12713	26045	8	26730	9	25449	8	24123	8	21423	7	25660	8	7595	3	27262	9	0	0	0	0	0	0	0	0	1
1964	169950	13/10/2006	146500	2010-10-09	-0.137982	1428	12.0433	11.8948	83	0	1	0	0	0	0	0	4.41884	11690	4	14172	5	8125	3	18202	6	8587	3	6843	3	29668	10	7834	3	0	1	0	0	0	0	0	0	0
1965	66000	20/09/1999	161500	2011-01-08	1.44697	4333	11.0974	11.9923	67	0	0	0	1	0	0	0	4.20469	20757	7	29349	9	27112	9	32809	10	8808	3	5002	2	30360	10	6536	2	0	1	0	0	0	0	0	0	0
1966	162000	18/06/2003	160000	14/04/2011	-0.0123457	2857	11.9954	11.9829	83	0	1	0	0	0	0	0	4.41884	2858	1	1751	1	2735	1	8524	3	758	1	5089	2	24560	8	16175	5	1	0	0	0	0	0	0	0	0
1967	175000	2005-11-11	155000	2010-08-10	-0.114286	1792	12.0725	11.9512	47	0	0	0	0	1	0	0	3.85015	15387	5	31738	10	32795	10	20343	7	13622	5	18079	6	215	1	3475	2	0	0	0	0	1	0	0	0	0
1968	115000	18/12/2002	130000	17/05/2011	0.130435	3072	11.6527	11.7753	58	0	0	0	1	0	0	0	4.06044	25685	8	29410	9	27201	9	22545	7	19738	7	18345	6	21260	7	10214	4	0	0	1	0	0	0	0	0	0
1969	35000	1996-02-04	175000	17/04/2009	4	4763	10.4631	12.0725	69	0	0	1	0	0	0	0	4.23411	18073	6	21150	7	25526	8	20704	7	21560	7	12488	4	6702	3	4640	2	0	0	0	0	0	0	1	0	0
1970	123000	2004-06-02	135000	22/05/2009	0.097561	1932	11.7199	11.813	65	0	0	0	1	0	0	0	4.17439	26747	9	28525	9	25998	8	17523	6	25697	8	30593	10	7618	3	29460	9	0	0	0	0	0	0	0	0	1
1971	115000	2004-06-09	142000	21/12/2010	0.234783	2297	11.6527	11.8636	54	0	0	0	0	1	0	0	3.98898	14667	5	15245	5	19774	7	8489	3	19590	6	4476	2	11153	4	20500	7	0	0	0	0	0	0	0	1	0
1972	116000	27/11/2003	117500	28/06/2011	0.012931	2770	11.6613	11.6742	81	0	1	0	0	0	0	0	4.39445	3807	2	4382	2	2184	1	13599	5	1169	1	12342	4	15821	5	5926	2	0	0	0	0	0	1	0	0	0
1973	189000	2005-11-02	210000	17/02/2011	0.111111	2197	12.1495	12.2549	53	0	0	0	0	1	0	0	3.97029	6169	2	5158	2	6444	2	9266	3	11782	4	5296	2	4830	2	8143	3	0	0	0	0	0	0	1	0	0
1974	120000	28/05/2004	136000	2008-09-05	0.133333	1442	11.6952	11.8204	78	0	0	1	0	0	0	0	4.35671	20982	7	19400	6	23801	8	14664	5	26956	9	28867	9	2674	1	32807	10	0	0	0	0	0	0	0	0	1
1975	137500	16/08/2002	196000	17/11/2010	0.425455	3015	11.8314	12.1859	70	0	0	1	0	0	0	0	4.2485	19664	6	12093	4	16318	5	14761	5	20994	7	29487	9	19353	6	29638	10	0	0	0	0	0	0	0	1	0
1976	172000	22/06/2007	185000	2010-08-06	0.0755814	1082	12.0552	12.1281	60	0	0	0	1	0	0	0	4.09434	26208	8	29371	9	26883	9	27337	9	27358	9	29276	9	3747	2	20196	7	0	1	0	0	0	0	0	0	0
1977	104950	23/11/2007	77500	2010-06-08	-0.261553	987	11.5612	11.258	65	0	0	0	1	0	0	0	4.17439	20128	7	18505	6	17897	6	12974	4	23192	8	27886	9	7373	3	29966	10	0	0	0	0	0	1	0	0	0
1978	40950	30/07/1999	89000	2011-04-11	1.17338	4480	10.6201	11.3964	72	0	0	1	0	0	0	0	4.27667	6689	3	7733	3	4202	2	4309	2	4127	2	8886	3	25586	8	24616	8	0	0	1	0	0	0	0	0	0
1979	98000	30/09/2004	95000	31/07/2009	-0.0306122	1765	11.4927	11.4616	61	0	0	0	1	0	0	0	4.11087	14379	5	18717	6	22126	7	23819	8	7939	3	13246	5	30753	10	489	1	0	1	0	0	0	0	0	0	0
1980	32950	2005-05-08	27500	14/01/2010	-0.165402	1623	10.4027	10.2219	76	0	0	1	0	0	0	0	4.33073	766	1	1209	1	1652	1	887	1	762	1	930	1	11463	4	9425	3	0	0	0	1	0	0	0	0	0
1981	155950	23/02/2007	135000	22/07/2011	-0.134338	1610	11.9573	11.813	82	0	1	0	0	0	0	0	4.40672	11690	4	14172	5	8125	3	18202	6	8587	3	6843	3	29668	10	7834	3	0	1	0	0	0	0	0	0	0
1982	81000	23/08/1999	185000	21/01/2008	1.28395	3073	11.3022	12.1281	59	0	0	0	1	0	0	0	4.07754	17175	6	14146	5	12927	4	24441	8	20835	7	14063	5	12413	4	16615	6	0	0	0	0	0	0	1	0	0
1983	249950	17/09/2004	345000	2009-12-11	0.380276	1882	12.429	12.7513	61	0	0	0	1	0	0	0	4.11087	26297	9	28884	9	28662	9	32600	10	32533	10	11227	4	19505	6	5718	2	0	0	0	0	0	0	1	0	0
1984	250000	30/03/2007	247000	2011-03-03	-0.012	1434	12.4292	12.4171	48	0	0	0	0	1	0	0	3.8712	15286	5	17669	6	19177	6	24027	8	21738	7	2745	1	14221	5	5096	2	0	0	0	0	0	0	1	0	0
1985	109000	2004-02-04	114500	31/07/2009	0.0504587	1946	11.5991	11.6483	68	0	0	0	1	0	0	0	4.21951	29190	9	25780	8	29238	9	21498	7	29588	10	17139	6	24745	8	24816	8	0	0	0	0	0	0	0	1	0
1986	69500	30/06/1998	162500	15/12/2009	1.33813	4186	11.1491	11.9984	52	0	0	0	0	1	0	0	3.95124	32142	10	29954	10	32200	10	28976	9	31979	10	31811	10	26061	8	17089	6	0	0	0	0	0	0	0	1	0
1987	41500	17/05/1996	118000	24/03/2011	1.84337	5424	10.6334	11.6784	56	0	0	0	1	0	0	0	4.02535	30116	10	27593	9	27461	9	16254	5	29498	9	25962	8	31375	10	28461	9	0	0	0	0	0	0	0	1	0
1988	119000	27/07/2001	192500	15/09/2010	0.617647	3337	11.6869	12.1679	58	0	0	0	1	0	0	0	4.06044	12007	4	14826	5	12737	4	19612	6	22772	7	1182	1	11538	4	8305	3	0	0	0	0	0	0	0	0	1
1989	250000	2005-12-08	247500	16/12/2011	-0.01	2317	12.4292	12.4192	69	0	0	1	0	0	0	0	4.23411	19611	6	20522	7	23700	8	8844	3	19217	6	15019	5	14373	5	20542	7	0	0	0	0	1	0	0	0	0
1990	282000	2003-05-12	319500	2009-11-03	0.132979	1923	12.5497	12.6745	72	0	0	1	0	0	0	0	4.27667	15215	5	19782	7	21605	7	32221	10	22502	7	5058	2	5925	2	2112	1	0	0	0	0	0	0	1	0	0
1991	37500	29/11/1996	124000	2010-11-06	2.30667	4942	10.5321	11.728	59	0	0	0	1	0	0	0	4.07754	30116	10	27593	9	27461	9	16254	5	29498	9	25962	8	31375	10	28461	9	0	0	0	0	0	0	0	1	0
1992	212000	21/12/2007	190000	14/12/2010	-0.103774	1089	12.2643	12.1548	61	0	0	0	1	0	0	0	4.11087	15674	5	17811	6	21558	7	9094	3	24948	8	18707	6	6861	3	5140	2	0	0	0	0	0	0	0	1	0
1993	250000	2005-05-08	270000	2009-03-08	0.08	1459	12.4292	12.5062	54	0	0	0	0	1	0	0	3.98898	26297	9	28884	9	28662	9	32600	10	32533	10	11227	4	19505	6	5718	2	0	0	0	0	0	0	1	0	0
1994	260924	21/12/2006	241000	27/04/2009	-0.0763594	858	12.472	12.3926	56	0	0	0	1	0	0	0	4.02535	26847	9	28142	9	30251	10	32688	10	32665	10	17774	6	17463	6	4563	2	0	0	0	0	0	0	1	0	0
1995	297500	24/11/1999	660000	2010-02-08	1.21849	3904	12.6032	13.4	58	0	0	0	1	0	0	0	4.06044	17611	6	30846	10	32665	10	32629	10	15612	5	11464	4	12113	4	43	1	0	0	0	0	0	0	1	0	0
1996	131000	28/06/2002	254750	2011-04-05	0.944656	3232	11.783	12.448	71	0	0	1	0	0	0	0	4.26268	15286	5	17669	6	19177	6	24027	8	21738	7	2745	1	14221	5	5096	2	0	0	0	0	0	0	1	0	0
1997	170000	2003-11-07	162000	2010-02-09	-0.0470588	2610	12.0436	11.9954	79	0	0	1	0	0	0	0	4.36945	17963	6	21381	7	20123	7	17585	6	13025	4	19306	6	12952	4	7015	3	0	0	0	0	0	0	0	1	0
1998	75950	30/01/2009	80000	28/07/2011	0.0533246	909	11.2378	11.2898	71	0	0	1	0	0	0	0	4.26268	25769	8	24233	8	24386	8	21300	7	14843	5	20504	7	29555	9	23253	8	0	0	0	0	0	0	0	0	1
1999	32250	1997-05-12	96500	17/04/2009	1.99225	4151	10.3813	11.4773	49	0	0	0	0	1	0	0	3.89182	4835	2	11438	4	10541	4	5009	2	5527	2	368	1	7092	3	1923	1	0	0	0	0	0	0	0	0	1
[truncated: 2,202 more rows]
